# Supplementary material for: Methyl jasmonate elicits distinctive hydrolyzable tannin, flavonoid, and phyto-oxylipin responses in pomegranate (Punica granatum L.) leaves
Source: Planta. 2021 Sep 29;254(5):89. doi: 10.1007/s00425-021-03735-9 (PMC8481150; doi:10.1007/s00425-021-03735-9)
Supplement: Supplementary file 6 — Supplementary file6 (XLSX 90 KB) [file 425_2021_3735_MOESM6_ESM.xlsx]

## Sheet: Table S5
Index	Ion mode	Q1 (Da)	Q3 (Da) MS only	Rt (min)	Molecular Weight (Da)	Ionization model	KEGG ID	Compounds	Class	Mock_1	Mock_2	Mock_3	MeJA_1	MeJA_2	MeJA_3
Pun1360	Negative	435.13	166.7	4.35	436.137	[M-H]-	C01604	Phloridzin	-	12900000	16900000	14900000	5340000	3420000	3900000
Pun1363	Negative	1083	781.05	2.53	1084.07	[M-H]-	-	Punicalagin	-	1970000	2180000	1600000	2390000	2300000	2710000
Pun1359	Negative	781	601.1	1.84	782.06	[M-H]-	-	Punicalin	-	116000	155000	95800	185000	195000	249000
Pun1362	Negative	291	247	2.94	292.022	[M-H]-	-	Brevifolin carboxylic acid	-	42400	35700	36900	47600	45400	58100
Pun798	Negative	181.08	70.8	0.75	182.079	[M-H]-	C01697	Dulcitol	Alcohols and polyols	7970000	6970000	8700000	7190000	6300000	7310000
Pun61	Positive	183.08	111	0.79	182.079	[M+H]+	C00392	D-Mannitol	Alcohols and polyols	3180000	4520000	3520000	4900000	4300000	3980000
Pun789	Negative	181	70.9	0.74	182.079	[M-H]-	C00794	D-Sorbitol	Alcohols and polyols	2630000	2370000	2850000	2330000	2090000	2260000
Pun871	Negative	163.2	162.9	0.83	164.069	[M-H]-	C07326	"1,5-Anhydro-D-glucitol"	Alcohols and polyols	720000	637000	760000	608000	578000	586000
Pun1233	Negative	301.15	253.2	4.61	302.152	[M-H]-	C18166	Enterodiol	Alcohols and polyols	150000	207000	222000	108000	140000	108000
Pun260	Positive	206.13	188.2	2.29	205.131	[M+H]+	C05944	Pantothenol	Alcohols and polyols	104000	48800	158000	134000	74200	66100
Pun829	Negative	151.146	70.8	0.73	152.069	[M-H]-	C01904	D-Arabitol	Alcohols and polyols	87500	69500	75200	74400	67300	64700
Pun849	Negative	151	70.8	0.77	152.069	[M-H]-	C00379	Xylitol	Alcohols and polyols	42200	38500	49800	37200	49200	34500
Pun121	Positive	118.1	118.1	0.78	117.079	[M+H]+	C00719	Betaine	Alkaloids	8240000	6250000	8400000	7320000	7230000	7090000
Pun169	Positive	86.1	56	1.16	85.1	[M+H]+	C01746	Piperidine	Alkaloids	7190000	6380000	3570000	5660000	1470000	2480000
Pun63	Positive	138	137.9	0.79	137.048	[M+H]+	C01004	Trigonelline	Alkaloids	3400000	3030000	3300000	2670000	3130000	2750000
Pun270	Positive	181	67	2.38	180	[M+H]+	C07480	Theobromine	Alkaloids	60700	70600	69600	52700	76400	79500
Pun88	Positive	166	149.1	0.65	165.046	[M+H]+	-	Methionine sulfoxide	Amino acid derivatives	19700000	21900000	20700000	21500000	22600000	26000000
Pun151	Positive	217.1	158.1	1.12	216.122	[M+H]+	-	Nα-Acetyl-L-arginine	Amino acid derivatives	10500000	8380000	8050000	5340000	4200000	3110000
Pun70	Positive	130	83.9	1.04	129.043	[M+H]+	C01879	5-oxoproline	Amino acid derivatives	10100000	8820000	9850000	8060000	4590000	3880000
Pun953	Negative	161	56.8	1.4	162.053	[M-H]-	C03761	"3-Hydroxy-3-methylpentane-1,5-dioic acid"	Amino acid derivatives	6470000	8000000	7160000	6210000	12800000	14600000
Pun156	Positive	308	162	1.13	307.084	[M+H]+	C00051	Glutathione reduced form	Amino acid derivatives	6400000	4620000	3580000	2800000	2000000	1380000
Pun126	Positive	458.1	116.4	0.79	457.1	[M+H]+	-	Aspartic acid di-O-glucoside	Amino acid derivatives	2520000	1940000	1220000	948000	1730000	1120000
Pun67	Positive	399.2	250.1	0.76	398.137	[M+H]+	C00019	S-(5'-Adenosyl)-L-methionine	Amino acid derivatives	2260000	1370000	1370000	649000	1490000	1290000
Pun163	Positive	613.152	355.5	1.14	612.152	[M+H]+	C00127	Glutathione oxidized	Amino acid derivatives	1760000	1340000	1230000	666000	795000	1510000
Pun1105	Negative	172.105	130	3.41	173.105	[M-H]-	C02710	N-Acetyl-l-leucine	Amino acid derivatives	1700000	1780000	1550000	1310000	2410000	1530000
Pun107	Positive	104	58	0.75	103.063	[M+H]+	C01026	"N,N-Dimethylglycine"	Amino acid derivatives	1600000	1300000	1640000	1470000	1300000	1600000
Pun69	Positive	104	85.9	0.74	103.063	[M+H]+	C03665	2-Aminoisobutyric acid	Amino acid derivatives	1450000	1300000	1480000	1120000	1280000	1180000
Pun146	Positive	189.2	84	1.02	188.116	[M+H]+	C02727	N6-Acetyl-L-lysine	Amino acid derivatives	1240000	741000	871000	784000	762000	482000
Pun235	Positive	189.1	86	1.92	188.116	[M+H]+	C02155	N-Glycyl-L-leucine	Amino acid derivatives	1160000	969000	1000000	854000	942000	990000
Pun917	Negative	184.1	78.8	1.19	185.009	[M-H]-	C01005	O-Phospho-L-serine	Amino acid derivatives	1090000	1220000	976000	589000	359000	628000
Pun1045	Negative	145.1	101	2.63	146.058	[M-H]-	-	"2,3-dimethylsuccinic acid"	Amino acid derivatives	868000	641000	809000	909000	851000	786000
Pun215	Positive	221.1	114.8	1.58	220.085	[M+H]+	C00643	5-Hydroxy-L-tryptophan	Amino acid derivatives	792000	940000	532000	961000	345000	670000
Pun848	Negative	189.095	128.1	0.77	190.095	[M-H]-	C00666	"2,6-Diaminooimelic acid"	Amino acid derivatives	780000	725000	965000	781000	693000	821000
Pun434	Positive	225.1	151.4	3.6	224.1	[M+H]+	C02794	3-Hydroxykynurenine	Amino acid derivatives	736000	774000	822000	756000	788000	952000
Pun193	Positive	132.1	72.8	1.29	131.058	[M+H]+	-	N-Propionylglycine	Amino acid derivatives	728000	673000	402000	604000	192000	278000
Pun150	Positive	251.3	84	1.12	250.062	[M+H]+	C00669	γ-Glu-Cys	Amino acid derivatives	711000	495000	689000	565000	541000	571000
Pun183	Positive	190.1	130.1	1.23	189.064	[M+H]+	C00624	N-Acetyl-L-glutamic acid	Amino acid derivatives	503000	240000	450000	609000	174000	222000
Pun923	Negative	160	73.9	1.21	161.069	[M-H]-	-	N-Acetylthreonine	Amino acid derivatives	403000	375000	361000	395000	318000	309000
Pun940	Negative	383	134	1.29	384.122	[M-H]-	C00021	S-(5'-Adenosy)-L-homocysteine	Amino acid derivatives	396000	401000	371000	224000	404000	471000
Pun401	Positive	194.1	135.1	3.38	193.074	[M+H]+	C05598	N-Phenylacetylglycine	Amino acid derivatives	352000	350000	403000	541000	426000	421000
Pun98	Positive	170.1	124.1	0.72	169.085	[M+H]+	C01152	1-Methylhistidine	Amino acid derivatives	310000	363000	449000	278000	302000	212000
Pun239	Positive	209.1	146.1	1.98	208.085	[M+H]+	C00328	L-Kynurenine	Amino acid derivatives	255000	219000	157000	416000	263000	180000
Pun286	Positive	281.3	120	2.49	280.106	[M+H]+	-	Asp-phe	Amino acid derivatives	233000	237000	217000	184000	210000	185000
Pun868	Negative	144.1	126.1	0.82	145.074	[M-H]-	C04076	Allysine(6-Oxo DL-Norleucine)	Amino acid derivatives	226000	185000	253000	227000	228000	214000
Pun820	Negative	308.1	128.2	0.72	309.1	[M-H]-	-	L-Glutamic acid O-glucoside	Amino acid derivatives	221000	117000	214000	94600	198000	153000
Pun1131	Negative	214.1	134.2	3.69	215.1	[M-H]-	-	3-(2-Naphthyl)-D-alanine	Amino acid derivatives	207000	318000	281000	435000	239000	279000
Pun186	Positive	176	88	1.24	175.048	[M+H]+	C01042	N-Acetylaspartate	Amino acid derivatives	187000	337000	262000	382000	178000	216000
Pun227	Positive	164	61	1.77	163	[M+H]+	-	L-Methionine methyl ester	Amino acid derivatives	181000	160000	159000	141000	90800	115000
Pun132	Positive	118.2	101	0.8	117.079	[M+H]+	C00431	5-Aminovaleric acid	Amino acid derivatives	159000	132000	138000	163000	148000	211000
Pun125	Positive	179	75.9	0.78	178.041	[M+H]+	C01419	CYS-GLY	Amino acid derivatives	153000	122000	139000	88900	64800	57700
Pun1155	Negative	245	203.2	3.83	246	[M-H]-	C03137	Acetyl tryptophan	Amino acid derivatives	125000	150000	139000	101000	127000	104000
Pun182	Positive	212.2	166.1	1.22	211.084	[M+H]+	C07194	"(-)-3-(3,4-Dihydroxyphenyl)-2-methylalanine"	Amino acid derivatives	125000	72600	76600	95700	9	72600
Pun515	Positive	247.1	130.1	4.03	246.1	[M+H]+	-	N-(3-Indolylacetyl)-L-alanine	Amino acid derivatives	121000	133000	101000	140000	166000	142000
Pun236	Positive	216.035	170.1	1.92	215.035	[M+H]+	-	3-Chloro-L-tyrosine	Amino acid derivatives	112000	92400	165000	118000	134000	119000
Pun1044	Negative	222.1	163	2.61	223.085	[M-H]-	-	N-Acetyl-L-tyrosine	Amino acid derivatives	97100	145000	100000	95600	97900	87800
Pun932	Negative	320.4	128.1	1.24	321.1	[M-H]-	C11347	S-(methyl)glutathione	Amino acid derivatives	82100	64100	77300	50900	47900	46000
Pun1144	Negative	263.1	189	3.78	264.111	[M-H]-	C05642	N-γ-Acetyl-N-2-Formyl-5-methoxykynurenamine	Amino acid derivatives	80200	139000	127000	78200	127000	48400
Pun423	Positive	313.4	120	3.52	312.147	[M+H]+	-	Phe-Phe	Amino acid derivatives	78000	85100	72700	54200	44800	67000
Pun900	Negative	217	88	1.14	218.09	[M-H]-	C03740	(5-L-Glutamyl)-L-amino acid	Amino acid derivatives	75400	75500	73500	104000	31000	46400
Pun219	Positive	164	76	1.65	163.03	[M+H]+	C06809	N-Acetylcysteine	Amino acid derivatives	72400	100000	88000	132000	9	133000
Pun91	Positive	170	96	0.67	169.181	[M+H]+	-	3-N-Methyl-L-histidine	Amino acid derivatives	67400	56400	54500	53700	39500	25800
Pun902	Negative	128	126	1.15	129.079	[M-H]-	C00408	L-Pipecolic acid	Amino acid derivatives	45700	53900	56100	40600	35500	45000
Pun854	Negative	187	145.1	0.77	188.127	[M-H]-	C01924	H-HomoArg-OH	Amino acid derivatives	42200	38800	61200	38200	54900	32300
Pun817	Negative	275	257.1	0.71	276.132	[M-H]-	C00449	L-Saccharopine	Amino acid derivatives	37300	69500	73400	52500	53400	66500
Pun825	Negative	307	145.2	0.73	308	[M-H]-	-	L-Glutamine O-hexside	Amino acid derivatives	35800	53700	42400	50300	66800	51300
Pun527	Positive	448.1	215.7	4.12	447.1	[M+H]+	-	L-Glutaminyl-L-valyl-L-valyl-L-cysteine	Amino acid derivatives	32200	52300	40700	46400	61300	71700
Pun994	Negative	235.1	130.1	2.05	236.08	[M-H]-	C02700	N'-Formylkynurenine	Amino acid derivatives	29900	30500	25900	33700	25000	24500
Pun1022	Negative	190.1	84	2.43	191.1	[M-H]-	C02712	N-Acetylmethionine	Amino acid derivatives	14600	10000	17900	12300	11000	11800
Pun859	Negative	171.2	114	0.79	172.085	[M-H]-	-	Glycyl-L-proline	Amino acid derivatives	9480	12400	7800	9090	8190	9980
Pun920	Negative	116	73.9	1.2	117.043	[M-H]-	-	N-acetylglycine	Amino acid derivatives	9	23700	41100	41200	37100	34600
Pun66	Positive	118	88	0.84	117.079	[M+H]+	C01826	Dl-Norvaline	Amino acids	19000000	17100000	11600000	12000000	13800000	11400000
Pun44	Positive	118.1	71.8	0.84	117.079	[M+H]+	C00183	L-Valine	Amino acids	18200000	16000000	11500000	11300000	12900000	10500000
Pun815	Negative	132	99.9	0.71	133.037	[M-H]-	C00049	L-Aspartic acid	Amino acids	13000000	9280000	14200000	6270000	10400000	10400000
Pun37	Positive	116.1	70	0.79	115.063	[M+H]+	C00148	L-Proline	Amino acids	9670000	8000000	6280000	4770000	6060000	4830000
Pun100	Positive	175	69.9	0.73	174.112	[M+H]+	C00062	L-(+)-Arginine	Amino acids	5260000	4990000	5060000	4360000	4970000	4550000
Pun171	Positive	150	72.8	1.18	149.051	[M+H]+	C00073	L-Methionine	Amino acids	5110000	4620000	4160000	4100000	3660000	2870000
Pun122	Positive	90.048	71.8	0.78	89.048	[M+H]+	C00041	L-Alanine	Amino acids	4410000	3890000	4800000	4290000	4200000	4310000
Pun108	Positive	176.1	98.9	0.76	175.096	[M+H]+	C00327	L-Citrulline	Amino acids	2040000	1640000	1920000	1440000	1470000	1660000
Pun836	Negative	145.069	127.1	0.74	146.069	[M-H]-	C00064	L-Glutamine	Amino acids	1530000	1210000	1560000	843000	1420000	902000
Pun782	Negative	203	116.1	2.47	204.09	[M-H]-	C00078	L-Tryptophan	Amino acids	1380000	2100000	1500000	1620000	2180000	1490000
Pun131	Positive	162.1	98.3	0.8	161.1	[M+H]+	C00956	2-Aminoadipic acid (L-Homoglutamic acid)	Amino acids	1320000	1510000	1100000	973000	1040000	1050000
Pun41	Positive	166	120.1	1.99	165.079	[M+H]+	C00079	L-Phenylalanine	Amino acids	1160000	1320000	800000	1070000	911000	788000
Pun832	Negative	118	100.9	0.74	119.058	[M-H]-	C00188	L-Threonine	Amino acids	1080000	822000	452000	543000	776000	495000
Pun898	Negative	180.1	163	1.14	181.074	[M-H]-	C00082	L-(-)-Tyrosine	Amino acids	980000	1330000	862000	1180000	775000	737000
Pun780	Negative	146.1	102.1	0.72	147.053	[M-H]-	C00025	L-Glutamic acid	Amino acids	916000	705000	825000	535000	820000	737000
Pun822	Negative	104	73.9	0.72	105.043	[M-H]-	C00065	L-Serine	Amino acids	593000	555000	482000	511000	446000	346000
Pun813	Negative	154.1	92.9	0.7	155.07	[M-H]-	C00135	L-Histidine	Amino acids	286000	474000	195000	167000	230000	173000
Pun140	Positive	190.1	84	0.83	189.111	[M+H]+	C02427	L-Homocitrulline	Amino acids	269000	239000	324000	190000	187000	153000
Pun931	Negative	130.1	130.1	1.24	131.095	[M-H]-	C00123	L-Leucine	Amino acids	261000	267000	163000	202000	180000	154000
Pun87	Positive	133	70	0.65	132.16	[M+H]+	C00077	L(+)-Ornithine	Amino acids	210000	192000	165000	83300	145000	127000
Pun112	Positive	241	119.9	0.77	240.024	[M+H]+	C00491	L-(-)-Cystine	Amino acids	198000	209000	239000	143000	313000	184000
Pun826	Negative	131.054	71.8	0.73	132.054	[M-H]-	C00152	L-Asparagine	Amino acids	170000	167000	132000	84500	118000	97800
Pun879	Negative	173.1	83.9	0.99	174.1	[M-H]-	C01047	L-Theanine	Amino acids	167000	146000	177000	220000	165000	155000
Pun136	Positive	136	89.9	0.81	135.035	[M+H]+	C00155	DL-homocysteine	Amino acids	132000	122000	165000	84600	91600	82800
Pun833	Negative	118.1	101	0.74	119.058	[M-H]-	C00263	L-Homoserine	Amino acids	123000	80200	48600	58800	86900	52100
Pun42	Positive	147	83.2	0.68	146.106	[M+H]+	C00047	L-(+)-Lysine	Amino acids	115000	110000	145000	93600	78900	75800
Pun176	Positive	138.084	103	1.2	137.084	[M+H]+	C00483	L-Tyramine	Amino acids	105000	43000	40200	67000	25500	101000
Pun927	Negative	130.1	130.1	1.23	131.095	[M-H]-	C00407	L-Isoleucine	Amino acids	101000	113000	71500	86700	64700	66500
Pun269	Positive	465.1	303.1	2.38	465.1	Protonated	C12138	Delphinidin 3-O-glucoside (Mirtillin)	Anthocyanins	28000000	39800000	28100000	37000000	31400000	28200000
Pun349	Positive	463.123	301.4	3	463.123	Protonated	-	Peonidin O-hexoside	Anthocyanins	24800000	22600000	24200000	17000000	18700000	15900000
Pun339	Positive	303	149.3	2.9	303.24	Protonated	C05908	Delphinidin	Anthocyanins	18800000	18100000	20100000	15600000	15900000	16100000
Pun59	Positive	595	271.8	2.4	595	Protonated	C08725	Pelargonin	Anthocyanins	11300000	27400000	12900000	5470000	5370000	3160000
Pun318	Positive	433.1	271	2.75	433.1	Protonated	-	Pelargonidin 3-O-beta-D-glucoside（Callistephin chloride)	Anthocyanins	7800000	14800000	12600000	8530000	4650000	9
Pun58	Positive	611	287.7	2.15	611	Protonated	C08639	"Cyanidin 3,5-O-diglucoside (Cyanin)"	Anthocyanins	5010000	5600000	5390000	3670000	3430000	3410000
Pun1031	Negative	465.1	285.3	2.5	466.1	[M-H]-	-	Cyanidin O-syringic acid	Anthocyanins	1860000	2710000	1770000	476000	498000	495000
Pun301	Positive	595	287.9	2.62	595	Protonated	C08620	Cyanidin 3-O-rutinoside (Keracyanin)	Anthocyanins	1790000	2790000	1810000	1260000	885000	739000
Pun334	Positive	493	331.7	2.87	493	Protonated	-	Malvidin 3-O-galactoside	Anthocyanins	1560000	2030000	1070000	1370000	1010000	893000
Pun335	Positive	493.2	331.6	2.87	493.2	Protonated	C12140	Malvidin 3-O-glucoside (Oenin)	Anthocyanins	1110000	1020000	747000	552000	584000	480000
Pun410	Positive	287	231.6	3.45	287.24	Protonated	C05905	Cyanidin	Anthocyanins	844000	1050000	715000	201000	219000	159000
Pun304	Positive	479	317	2.63	479	Protonated	C12139	Petunidin 3-O-glucoside	Anthocyanins	370000	480000	363000	422000	393000	408000
Pun1038	Negative	447.3	284.1	2.55	448.3	[M-H]-	C08604	Cyanidin 3-O-glucoside (Kuromanin)	Anthocyanins	106000	150000	129000	44500	59800	35500
Pun497	Positive	301.1	273.6	3.98	301.1	Protonated	C08726	Peonidin	Anthocyanins	96200	127000	86100	51300	45800	50500
Pun268	Positive	611	303	2.37	611	Protonated	C16315	Delphinidin 3-O-rutinoside (Tulipanin)	Anthocyanins	67000	183000	130000	152000	122000	104000
Pun1065	Negative	547.1	503.4	2.87	548.1	[M-H]-	-	Peonidin O-malonylhexoside	Anthocyanins	9	15600	19800	25000	31400	33200
Pun784	Negative	183.037	124.1	3.11	184.037	[M-H]-	-	Methyl gallate	Benzoic acid derivatives	14000000	9220000	10600000	13700000	10300000	11700000
Pun792	Negative	169.022	122.8	1.75	170.022	[M-H]-	C01424	Gallic acid	Benzoic acid derivatives	7800000	5730000	7460000	10700000	8670000	9260000
Pun996	Negative	331	313.7	2.09	332	[M-H]-	-	Gallic acid O-Hexoside	Benzoic acid derivatives	5700000	3790000	5730000	7650000	4600000	5040000
Pun981	Negative	315.1	152.1	1.9	316.1	[M-H]-	-	"2,5-dihydroxy benzoic acid O-hexside"	Benzoic acid derivatives	3430000	3100000	2920000	3710000	1620000	1360000
Pun1225	Negative	121.037	77	4.53	122.037	[M-H]-	C00180	Benzoic acid	Benzoic acid derivatives	1890000	1560000	1410000	1950000	1340000	1140000
Pun1064	Negative	153	109	2.85	154.027	[M-H]-	-	"2,4-Dihydroxybenzoic acid"	Benzoic acid derivatives	879000	1050000	1240000	519000	881000	484000
Pun509	Positive	138.05	91.9	4.01	137.048	[M+H]+	C00108	Anthranilic acid	Benzoic acid derivatives	691000	540000	622000	634000	705000	638000
Pun1017	Negative	359.1	197.1	2.34	360.1	[M-H]-	-	Syringic acid O-glucoside	Benzoic acid derivatives	428000	688000	457000	422000	518000	318000
Pun1133	Negative	121.04	91.9	3.69	122.037	[M-H]-	C00633	4-Hydroxybenzaldehyde	Benzoic acid derivatives	407000	429000	519000	447000	428000	255000
Pun1138	Negative	197.053	124.1	3.73	198.053	[M-H]-	-	Ethyl gallate	Benzoic acid derivatives	285000	152000	239000	287000	326000	571000
Pun1176	Negative	151.047	136.1	3.97	152.047	[M-H]-	C00755	Vanillin	Benzoic acid derivatives	184000	171000	224000	220000	217000	138000
Pun1042	Negative	153	108.1	2.57	154.027	[M-H]-	C00628	"2,5-dihydroxybenzoic acid (Gentisic acid)"	Benzoic acid derivatives	137000	119000	152000	83600	98500	83200
Pun831	Negative	460.1	118.2	0.74	461.1	[M-H]-	-	Anthranilate O-hexosyl-O-hexoside	Benzoic acid derivatives	133000	102000	79700	68300	122000	61000
Pun743	Positive	207.2	165.5	8.33	206.2	[M+H]+	-	"4-Hydroxy-3,5-diisopropylbenzaldehyde"	Benzoic acid derivatives	63100	38800	58800	126000	121000	120000
Pun878	Negative	259	78.8	0.97	260.03	[M-H]-	C00085	D-Fructose 6-phosphate	Carbohydrates	29500000	26300000	33700000	14300000	37400000	26100000
Pun790	Negative	341	58.8	0.78	342.116	[M-H]-	-	D-(+)-Sucrose	Carbohydrates	9660000	8440000	10100000	7730000	8470000	8270000
Pun791	Negative	195.157	75.1	0.7	196.058	[M-H]-	C00257	Gluconic acid	Carbohydrates	5460000	5230000	4660000	4540000	4670000	4910000
Pun888	Negative	289	78.9	1.08	290.04	[M-H]-	-	D-Sedoheptuiose 7-phosphate	Carbohydrates	5460000	4000000	4820000	6390000	9	9
Pun889	Negative	289.1	97	1.09	290.1	[M-H]-	-	Glucarate O-Phosphoric acid	Carbohydrates	4560000	3060000	3850000	5150000	1040000	663000
Pun843	Negative	179	70.9	0.76	180.063	[M-H]-	C00031	D(+)-Glucose	Carbohydrates	2780000	2490000	2790000	3750000	2950000	3260000
Pun882	Negative	229.02	157.1	1.05	230.02	[M-H]-	C00117	Ribulose-5-phosphate	Carbohydrates	1690000	1450000	1630000	1510000	2840000	2130000
Pun850	Negative	149	58.9	0.77	150.053	[M-H]-	-	DL-Arabinose	Carbohydrates	1410000	1360000	1110000	1190000	1570000	1300000
Pun81	Positive	222	138.1	0.6	221.09	[M+H]+	C00140	N-Acetyl-D-glucosamine	Carbohydrates	1160000	1290000	1240000	1230000	1340000	1650000
Pun866	Negative	163	70.8	0.82	164.069	[M-H]-	C01019	L-Fucose	Carbohydrates	874000	736000	878000	674000	693000	810000
Pun800	Negative	259	96.9	0.69	260.03	[M-H]-	C00092	D-Glucose 6-phosphate	Carbohydrates	669000	689000	751000	600000	661000	684000
Pun877	Negative	213.1	78.9	0.97	214.1	[M-H]-	C00672	2-Deoxyribose 1-phosphate	Carbohydrates	361000	200000	489000	211000	280000	318000
Pun865	Negative	177.14	74.8	0.81	178.048	[M-H]-	C01040	L-Gulonic-γ-lactone	Carbohydrates	337000	642000	359000	284000	289000	212000
Pun823	Negative	193.141	72.9	0.72	194.043	[M-H]-	C00191	D-glucoronic acid	Carbohydrates	328000	286000	464000	246000	273000	316000
Pun113	Positive	505.169	127	0.77	504.169	[M+H]+	-	D(+)-Melezitose	Carbohydrates	318000	263000	156000	283000	231000	277000
Pun857	Negative	177.14	70.8	0.78	178.048	[M-H]-	C00198	"D-(+)-Glucono-1,5-lactone"	Carbohydrates	250000	217000	211000	234000	236000	218000
Pun977	Negative	213.1	154.9	1.85	214.1	[M-H]-	C00673	2-Deoxyribose 5'-phosphate	Carbohydrates	173000	201000	181000	189000	155000	132000
Pun845	Negative	665.1	485.3	0.77	666.1	[M-H]-	C02052	Maltotetraose	Carbohydrates	164000	135000	145000	141000	167000	139000
Pun809	Negative	421.1	241.2	0.69	422.1	[M-H]-	C00689	Trehalose 6-phosphate	Carbohydrates	65500	71300	75900	54300	95800	103000
Pun830	Negative	649.1	503.3	0.74	650.1	[M-H]-	-	D(+)-Melezitose O-rhamnoside	Carbohydrates	64200	56700	77500	50200	43100	41000
Pun1035	Negative	315.1	153.2	2.53	316.1	[M-H]-	-	Protocatechuic acid O-glucoside	Catechin derivatives	7590000	11700000	7390000	8550000	7860000	5380000
Pun1039	Negative	153.1	109.1	2.55	154.027	[M-H]-	C00230	Protocatechuic acid	Catechin derivatives	1880000	1660000	2900000	5940000	10100000	8470000
Pun385	Positive	291	139.1	3.27	290.3	[M+H]+	C09727	L-Epicatechin	Catechin derivatives	1510000	1730000	1330000	1030000	1160000	958000
Pun1075	Negative	289.079	125	2.99	290.079	[M-H]-	C06562	Catechin	Catechin derivatives	1240000	1890000	1150000	1680000	1390000	1260000
Pun1157	Negative	441.3	289.1	3.83	442.3	[M-H]-	-	Epicatechin gallate (ECG)	Catechin derivatives	888000	1290000	1130000	631000	724000	577000
Pun17	Positive	611.2	611.1	2.38	610.2	[M+H]+	-	Gallocatechin-gallocatechin	Catechin derivatives	569000	701000	800000	590000	998000	707000
Pun1027	Negative	305	125	2.44	306.074	[M-H]-	C12127	(+)-Gallocatechin (GC)	Catechin derivatives	315000	3880000	868000	2010000	968000	526000
Pun317	Positive	307	139.1	2.73	306	[M+H]+	C12136	Epigallocatechin (EGC)	Catechin derivatives	135000	198000	147000	108000	41700	38900
Pun1097	Negative	457.2	169.1	3.28	458.085	[M-H]-	C09731	Epigallate catechin gallate (EGCG)	Catechin derivatives	93100	220000	86400	70800	103000	60300
Pun1078	Negative	137.1	137	3.05	138.032	[M-H]-	C16700	Protocatechuic aldehyde	Catechin derivatives	8970	11100	8310	9650	10200	6280
Pun130	Positive	258.2	125.2	0.8	258.2	Protonated	C00670	sn-Glycero-3-phosphocholine	Cholines	7100000	6560000	6390000	3220000	3480000	2150000
Pun114	Positive	147.12	88	0.77	146.118	[M+H]+	C08201	Acetylcholine	Cholines	4050000	5440000	4900000	6670000	5730000	6130000
Pun29	Positive	184	83.2	0.78	183	[M+H]+	C00588	O-Phosphocholine	Cholines	4010000	5340000	4460000	3280000	5250000	5220000
Pun6	Positive	104.1	60.2	0.74	103.1	[M+H]+	C00114	Choline	Cholines	2580000	2330000	2640000	1840000	2050000	2260000
Pun332	Positive	250	191.3	2.87	250	Protonated	-	Coumaroyl choline	Cholines	126000	85100	115000	82200	129000	53100
Pun482	Positive	339.1	177.5	3.84	338.1	[M+H]+	-	O-Feruloyl 4-hydroxylcoumarin	Coumarins	25100000	21000000	21100000	23000000	16600000	19700000
Pun667	Positive	161	105.1	6.02	160.052	[M+H]+	-	6-MethylCoumarin	Coumarins	3450000	854000	5880000	6920000	6880000	8750000
Pun505	Positive	193.1	178.1	4	192.042	[M+H]+	C01752	Scopoletin (7-Hydroxy-5-methoxycoumarin)	Coumarins	2100000	2240000	2250000	2710000	2440000	2530000
Pun75	Positive	209.2	194.1	3.57	208.037	[M+H]+	C09265	"6-Methoxy-7,8-DihydroxyCoumarin"	Coumarins	1750000	1630000	1650000	1800000	1590000	1750000
Pun454	Positive	369.119	207.5	3.72	368.119	[M+H]+	-	N-sinapoyl hydroxycoumarin	Coumarins	1610000	1360000	1290000	1440000	1700000	2070000
Pun362	Positive	179	122.9	3.12	178.027	[M+H]+	C09263	"Esculetin (6,7-dihydroxycoumarin)"	Coumarins	486000	603000	461000	541000	470000	546000
Pun1210	Negative	307.1	161.2	4.33	308.1	[M-H]-	-	7-hydroxycoumarin-beta-rhamnoside	Coumarins	245000	364000	331000	265000	337000	200000
Pun374	Positive	339.1	177.5	3.21	338.1	[M+H]+	-	O-Feruloyl 2-hydroxylcoumarin	Coumarins	210000	136000	87800	161000	117000	147000
Pun1054	Negative	339.1	177.1	2.71	340.079	[M-H]-	C09264	"Esculin (6,7-Dihydroxycoumarin-6-glucoside)"	Coumarins	125000	179000	87200	32900	42900	32600
Pun398	Positive	339.1	177.5	3.37	338.1	[M+H]+	-	O-Feruloyl 3-hydroxylcoumarin	Coumarins	62100	78500	89800	75900	71900	62700
Pun621	Positive	147.1	91	5.1	146.037	[M+H]+	C05851	Coumarin	Coumarins	57900	53800	42300	64200	51200	46000
Pun1276	Negative	147.1	119	5.58	148.052	[M-H]-	C02274	"3,4-Dihydrocoumarin"	Coumarins	19100	27600	18400	24700	12100	9
Pun1244	Negative	593	285.2	4.9	594.195	[M-H]-	C09830	Isosakuranetin-7-neohesperidoside (Poncirin)	Flavanone	6690000	7060000	4570000	1640000	664000	2170000
Pun53	Positive	435.121	273.1	4.17	434.121	[M+H]+	C09099	Naringenin 7-O-glucoside (Prunin)	Flavanone	2400000	2810000	2270000	1300000	893000	1260000
Pun1151	Negative	463.132	301.1	3.81	464.132	[M-H]-	-	Hesperetin 5-O-glucoside	Flavanone	1820000	3510000	2700000	328000	475000	325000
Pun1273	Negative	273.084	167.1	5.52	274.084	[M-H]-	C00774	Phloretin	Flavanone	1720000	1560000	1550000	186000	122000	74800
Pun1251	Negative	287.063	135.1	5.03	288.063	[M-H]-	C05631	Eriodictyol	Flavanone	1260000	1250000	1380000	273000	285000	295000
Pun638	Positive	273.07	153.1	5.47	272.069	[M+H]+	C06561	Naringenin chalcone	Flavanone	1120000	1120000	918000	273000	511000	271000
Pun1274	Negative	271.069	151	5.54	272.068	[M-H]-	C00509	Naringenin	Flavanone	982000	924000	1010000	346000	237000	155000
Pun1304	Negative	301.079	135.1	6.07	302.079	[M-H]-	-	7-O-Methyleriodictyol	Flavanone	284000	189000	182000	156000	403000	110000
Pun741	Positive	355.15	178.9	8.24	354.147	[M+H]+	C16417	Xanthohumol	Flavanone	243000	224000	219000	97000	150000	122000
Pun1318	Negative	299.1	74.8	6.74	300.1	[M-H]-	-	"4'-Hydroxy-5,7-dimethoxyflavanone"	Flavanone	230000	222000	210000	350000	136000	101000
Pun567	Positive	537	289.7	4.48	536	[M+H]+	-	Eriodictyol O-malonylhexoside	Flavanone	161000	224000	186000	235000	224000	215000
Pun487	Positive	581.179	57.1	3.92	580.179	[M+H]+	C09789	Naringenin 7-O-neohesperidoside (Naringin)	Flavanone	127000	152000	93400	140000	50900	148000
Pun1099	Negative	273	97	3.29	274.084	[M-H]-	C09320	"Afzelechin (3,5,7,4'-Tetrahydroxyflavan)"	Flavanone	64500	81900	92800	79600	109000	74900
Pun1185	Negative	609.2	301.3	4.03	610.19	[M-H]-	C09806	Hesperetin 7-O-neohesperidoside (Neohesperidin)	Flavanone	9	9	9	25200	150000	9
Pun709	Positive	257.1	153	7.01	256.074	[M+H]+	C09827	Pinocembrin (Dihydrochrysin)	Flavanone	9	9	8840	9380	9	67300
Pun65	Positive	449.1	287.1	3.77	448.101	[M+H]+	C03951	Luteolin 7-O-glucoside (Cynaroside)	Flavone	17400000	16400000	15900000	2400000	1810000	2150000
Pun779	Negative	431.1	269.2	4.11	432.1	[M-H]-	C04608	Apigenin 7-O-glucoside (Cosmosiin)	Flavone	14400000	17500000	14100000	6880000	3820000	4910000
Pun492	Positive	579.164	271.1	3.96	578.164	[M+H]+	-	Apigenin 7-rutinoside (Isorhoifolin)	Flavone	5250000	6410000	3670000	6320000	2080000	6080000
Pun9	Positive	611.1	449.4	3.38	610.1	[M+H]+	-	"Luteolin 3',7-di-O-glucoside"	Flavone	4190000	4770000	4480000	2580000	1520000	3150000
Pun4	Positive	417.2	255.8	4.96	416.2	[M+H]+	-	Chrysin O-hexoside	Flavone	3620000	2870000	3710000	832000	649000	970000
Pun8	Positive	417.1	255.7	4.95	416.1	[M+H]+	-	Chrysin 5-O-glucoside (Toringin)	Flavone	3380000	2620000	3210000	785000	614000	919000
Pun604	Positive	417.111	270.9	4.84	416.111	[M+H]+	-	Apigenin 4-O-rhamnoside	Flavone	2990000	3620000	2200000	1960000	678000	941000
Pun1329	Negative	313.08	298.3	7.23	314.08	[M-H]-	-	Velutin	Flavone	2200000	189000	179000	76800	68900	1260000
Pun54	Positive	271.053	215.1	5.62	270.053	[M+H]+	C01477	Apigenin	Flavone	1530000	1440000	1650000	426000	270000	335000
Pun783	Negative	285	133.1	5.04	286	[M-H]-	C01514	Luteolin	Flavone	1370000	1330000	1450000	242000	248000	374000
Pun52	Positive	433.106	313.1	3.75	432.106	[M+H]+	-	Apigenin 5-O-glucoside	Flavone	1170000	1490000	1190000	739000	418000	970000
Pun1278	Negative	271.07	151	5.59	272.069	[M-H]-	C09614	Butin	Flavone	982000	898000	1020000	363000	286000	156000
Pun384	Positive	639.1	640	3.27	638.1	[M+H]+	-	Chrysoeriol O-glucuronic acid-O-hexoside	Flavone	845000	1060000	983000	676000	711000	635000
Pun510	Positive	639.1	331.8	4.02	638.1	[M+H]+	-	Tricin 5-O-rutinoside	Flavone	529000	448000	397000	394000	427000	359000
Pun1040	Negative	487.1	283.2	2.57	488.1	[M-H]-	-	Acacetin O-acetyl hexoside	Flavone	518000	347000	385000	86500	84200	90100
Pun1204	Negative	461.1	460.9	4.23	462.1	[M-H]-	-	Chrysoeriol 7-O-hexoside	Flavone	495000	689000	717000	408000	321000	289000
Pun561	Positive	519	271.7	4.45	518	[M+H]+	-	Apigenin O-malonylhexoside	Flavone	468000	492000	314000	220000	72700	149000
Pun710	Positive	403.132	373.1	7.02	402.132	[M+H]+	C10112	Nobiletin	Flavone	293000	324000	343000	339000	600000	306000
Pun723	Positive	373.121	373.1	7.5	372.121	[M+H]+	C10190	Tangeretin	Flavone	292000	249000	271000	288000	399000	265000
Pun511	Positive	579.164	271.1	4.02	578.164	[M+H]+	C12627	Apigenin 7-O-neohesperidoside (Rhoifolin)	Flavone	273000	478000	3410000	229000	137000	147000
Pun628	Positive	477.14	315.5	5.27	476.14	[M+H]+	-	O-methylChrysoeriol 5-O-hexoside	Flavone	222000	193000	158000	160000	111000	439000
Pun425	Positive	479.118	302.8	3.54	478.118	[M+H]+	-	Selgin 5-O-hexoside	Flavone	217000	189000	155000	327000	652000	634000
Pun1139	Negative	521.1	329.3	3.74	522.1	[M-H]-	-	Tricin O-saccharic acid	Flavone	205000	250000	263000	191000	264000	157000
Pun651	Positive	301.063	286.1	5.73	300.063	[M+H]+	C04293	Chrysoeriol	Flavone	196000	313000	289000	166000	128000	138000
Pun629	Positive	477.2	328	5.27	476.2	[M+H]+	-	O-methylChrysoeriol 7-O-hexoside	Flavone	189000	199000	182000	141000	94700	404000
Pun539	Positive	493.1	331.8	4.24	492.1	[M+H]+	-	Tricin 7-O-hexoside	Flavone	177000	164000	287000	115000	9	4650000
Pun698	Positive	255.058	69.7	6.73	254.058	[M+H]+	C10028	Chrysin	Flavone	177000	114000	164000	43000	34600	939000
Pun1196	Negative	475.1	284.5	4.15	476.1	[M-H]-	-	Chrysoeriol O-glucuronic acid	Flavone	157000	122000	111000	104000	126000	132000
Pun1293	Negative	269.053	251.1	5.8	270.053	[M-H]-	C10023	"Baicalein (5,6,7-Trihydroxyflavone)"	Flavone	157000	151000	163000	36200	28500	2390000
Pun1211	Negative	445.085	269	4.33	446.085	[M-H]-	C10025	Baicalein-7-O-glucuronide (Baicalin)	Flavone	124000	89700	98700	18700	13100	3480000
Pun411	Positive	509.3	347.9	3.46	508.3	[M+H]+	-	Limocitrin O-hexoside	Flavone	123000	9	134000	186000	9	2090000
Pun1171	Negative	503.1	341.3	3.94	504.1	[M-H]-	-	Chrysoeriol O-acetylhexoside	Flavone	121000	150000	214000	96100	263000	97000
Pun1148	Negative	461.1	285.2	3.8	462.1	[M-H]-	-	Chrysoeriol 5-O-hexoside	Flavone	116000	157000	118000	9	9	9
Pun618	Positive	669.1	669	5.04	668.1	[M+H]+	-	Tricin 7-O-feruloylhexoside	Flavone	112000	141000	115000	131000	115000	83800
Pun1172	Negative	491.1	329.3	3.94	492.1	[M-H]-	-	Tricin 5-O-hexoside	Flavone	106000	108000	109000	88100	93300	118000
Pun1283	Negative	329	314.2	5.68	330	[M-H]-	-	Tricin	Flavone	103000	172000	134000	98200	80100	77700
Pun1214	Negative	301	149.1	4.38	302.043	[M-H]-	C10192	Tricetin	Flavone	61700	75100	59000	28300	43700	38100
Pun526	Positive	625.1	331.7	4.12	624.1	[M+H]+	-	Chrysoeriol O-hexosyl-O-hexoside	Flavone	48700	74700	27400	117000	169000	164000
Pun711	Positive	285.069	284.9	7.02	284.069	[M+H]+	C01470	Acacetin	Flavone	41600	31000	54400	18200	9	8690000
Pun451	Positive	581.2	287.3	3.71	580.2	[M+H]+	-	Luteolin O-hexosyl-O-pentoside	Flavone	36800	62800	36200	41800	34500	71700
Pun373	Positive	655.2	331.7	3.21	654.2	[M+H]+	-	Tricin 5-O-hexosyl-O-hexoside	Flavone	36200	27100	60700	23500	26300	9
Pun513	Positive	609.4	301.7	4.03	608.4	[M+H]+	-	Chrysoeriol 7-O-rutinoside	Flavone	33700	42800	37400	35000	1210000	9
Pun525	Positive	655.2	331.7	4.11	654.2	[M+H]+	-	Tricin di-O-hexoside	Flavone	24400	35100	9	47400	47700	51800
Pun1030	Negative	709.1	547.3	2.49	710.1	[M-H]-	-	Chrysoeriol O-hexosyl-O-malonylhexoside	Flavone	14600	18900	24300	19000	41300	35600
Pun625	Positive	503	255.6	5.23	502	[M+H]+	-	Chrysin O-malonylhexoside	Flavone	9	9	9	9	9	158000
Pun506	Positive	509.2	347.6	4.01	508.2	[M+H]+	-	Syringetin 5-O-hexoside	Flavone	9	9	9	9	9	2770000
Pun523	Positive	509.3	283.6	4.1	508.3	[M+H]+	-	Syringetin 7-O-hexoside	Flavone	9	9	184000	9	9	2560000
Pun610	Positive	477.1	331.8	4.94	476.1	[M+H]+	-	Tricin O-rhamnoside	Flavone	9	44400	51300	110000	117000	126000
Pun590	Positive	463.1	301.8	4.69	462.1	[M+H]+	-	Chrysoeriol C-hexoside	Flavone C-glycosides	4020000	4800000	4250000	4430000	3430000	3330000
Pun429	Positive	565.1	397.8	3.55	564.1	[M+H]+	-	C-hexosyl-apigenin O-pentoside	Flavone C-glycosides	2850000	4170000	3540000	3990000	1470000	3640000
Pun443	Positive	787.2	733.2	3.67	786.2	[M+H]+	-	C-hexosyl-luteolin O-feruloylhexoside	Flavone C-glycosides	1060000	619000	1120000	868000	829000	828000
Pun534	Positive	771.2	753	4.2	770.2	[M+H]+	-	8-C-hexosyl-apigenin O-feruloylhexoside	Flavone C-glycosides	863000	533000	448000	798000	535000	723000
Pun397	Positive	627.1	447.3	3.37	626.1	[M+H]+	-	6-C-hexosyl-hesperetin O-hexoside	Flavone C-glycosides	787000	553000	883000	253000	305000	172000
Pun12	Positive	613.1	300.3	3.04	612.1	[M+H]+	-	Eriodictiol C-hexosyl-O-hexoside	Flavone C-glycosides	779000	723000	802000	544000	616000	358000
Pun544	Positive	771.21	177.5	4.26	770.21	[M+H]+	-	C-pentosyl-chrysoeriol 7-O-feruloylhexoside	Flavone C-glycosides	555000	545000	359000	842000	505000	811000
Pun356	Positive	757.2	757	3.05	756.2	[M+H]+	-	8-C-hexosyl-apigenin O-hexosyl-O-hexoside	Flavone C-glycosides	344000	582000	318000	193000	134000	136000
Pun520	Positive	477.1	298	4.06	476.1	[M+H]+	-	O-methylChrysoeriol 8-C-hexoside	Flavone C-glycosides	324000	273000	287000	214000	247000	330000
Pun404	Positive	625	397.8	3.41	624	[M+H]+	-	8-C-hexosyl chrysoeriol O-hexoside	Flavone C-glycosides	288000	508000	256000	117000	191000	148000
Pun413	Positive	757.3	450.1	3.47	756.3	[M+H]+	-	C-hexosyl-apigenin O-hexosyl-O-hexoside	Flavone C-glycosides	282000	436000	235000	208000	79600	136000
Pun1001	Negative	625.1	463.4	2.17	626.1	[M-H]-	-	Hesperetin C-hexoside O-hexoside	Flavone C-glycosides	212000	250000	250000	129000	151000	118000
Pun405	Positive	451.1	302	3.42	450.1	[M+H]+	-	Eriodictyol C-hexoside	Flavone C-glycosides	198000	176000	160000	174000	104000	110000
Pun496	Positive	417.2	381.9	3.98	416.2	[M+H]+	-	Chrysin C-hexoside	Flavone C-glycosides	194000	198000	220000	145000	181000	122000
Pun412	Positive	449.1	300	3.47	448.1	[M+H]+	-	Luteolin 6-C-glucoside	Flavone C-glycosides	183000	96300	99900	184000	236000	84600
Pun448	Positive	757.2	757	3.69	756.2	[M+H]+	-	C-hexosyl-luteolin O-p-coumaroylhexoside	Flavone C-glycosides	150000	178000	123000	45700	9	89300
Pun419	Positive	579	433.1	3.49	578.164	[M+H]+	C12628	Vitexin 2''-O-beta-L-rhamnoside	Flavone C-glycosides	142000	207000	108000	117000	56000	95100
Pun1102	Negative	447.1	327.3	3.37	448.1	[M-H]-	-	Luteolin C-hexoside	Flavone C-glycosides	133000	286000	207000	60700	116000	66300
Pun444	Positive	611.2	299.8	3.67	610.2	[M+H]+	-	Luteolin 8-C-hexosyl-O-hexoside	Flavone C-glycosides	83600	165000	41200	15300	22100	9
Pun471	Positive	801.1	681.7	3.8	800.1	[M+H]+	-	6-C-hexosyl-apigenin O-sinapoylhexoside	Flavone C-glycosides	83400	124000	239000	70900	90000	194000
Pun455	Positive	447.1	298	3.72	446.1	[M+H]+	-	Acacetin C-hexoside	Flavone C-glycosides	80400	83200	120000	93600	59100	87100
Pun376	Positive	933.1	933.7	3.23	932.1	[M+H]+	-	C-hexosyl-apigenin O-feruloylhexoside-O-hexoside	Flavone C-glycosides	77400	65100	104000	69800	83700	75700
Pun456	Positive	433.113	271.7	3.73	432.113	[M+H]+	-	Apigenin C-glucoside	Flavone C-glycosides	69600	53700	68300	35600	49400	48700
Pun380	Positive	581.1	335.9	3.25	580.1	[M+H]+	-	6-C-hexosyl luteolin O-pentoside	Flavone C-glycosides	30200	51900	12300	53700	40100	54500
Pun1134	Negative	431.106	431.1	3.7	432.106	[M-H]-	C01714	Isovitexin	Flavone C-glycosides	23900	38600	29900	22100	11300	13900
Pun1180	Negative	447	284	3.99	448.101	[M-H]-	C12626	Kaempferol 3-O-galactoside (Trifolin)	Flavonol	18900000	26400000	21100000	2310000	1740000	1750000
Pun479	Positive	595.159	287.1	3.83	594.159	[M+H]+	-	Kaempferol 3-O-rutinoside (Nicotiflorin)	Flavonol	8760000	9780000	8880000	7060000	4090000	9080000
Pun480	Positive	595.159	287	3.83	594.159	[M+H]+	-	Kaempferol 3-O-robinobioside (Biorobin)	Flavonol	8420000	10100000	8780000	7110000	3770000	9120000
Pun1328	Negative	313.079	283.1	7.2	314.079	[M-H]-	-	Kumatakenin	Flavonol	3370000	310000	284000	125000	114000	2130000
Pun438	Positive	611.2	303.7	3.64	610.2	[M+H]+	-	Quercetin 7-O-rutinoside	Flavonol	2790000	5540000	1950000	255000	367000	179000
Pun68	Positive	321.05	153.1	3.53	320.053	[M+H]+	C02906	Dihydromyricetin	Flavonol	2130000	1770000	1840000	2130000	2060000	2480000
Pun1152	Negative	463	301.1	3.81	464.096	[M-H]-	C05623	Quercetin 3-O-glucoside (Isotrifoliin)	Flavonol	1770000	3390000	2660000	457000	488000	454000
Pun785	Negative	431.106	285.1	4.72	432.106	[M-H]-	-	Kaempferol 7-O-rhamnoside	Flavonol	1750000	1900000	1840000	643000	402000	699000
Pun1150	Negative	463	301	3.8	464.096	[M-H]-	-	Quercetin 4'-O-glucoside (Spiraeoside)	Flavonol	1650000	3270000	2530000	360000	479000	313000
Pun777	Negative	447.101	287.1	4.03	448.101	[M-H]-	C12249	Kaempferol 3-O-glucoside (Astragalin)	Flavonol	1240000	1490000	1470000	435000	368000	391000
Pun491	Positive	435.085	303	3.96	434.085	[M+H]+	-	Quercetin 3-alpha-L-arabinofuranoside (Avicularin)	Flavonol	1080000	1220000	906000	652000	532000	355000
Pun1296	Negative	329.1	314.3	5.86	330.1	[M-H]-	-	Di-O-methylquercetin	Flavonol	990000	517000	641000	2270000	5670000	1780000
Pun1230	Negative	287.06	125.1	4.58	288.063	[M-H]-	C00974	Aromadedrin (Dihydrokaempferol)	Flavonol	421000	297000	332000	482000	768000	276000
Pun441	Positive	289	215.1	3.66	288.063	[M+H]+	C01378	Fustin	Flavonol	395000	166000	379000	187000	330000	254000
Pun1258	Negative	301	151.1	5.08	302.043	[M-H]-	C10105	Morin	Flavonol	248000	219000	227000	68400	92900	66600
Pun1256	Negative	301.043	151.1	5.08	302.043	[M-H]-	C00389	Quercetin	Flavonol	246000	223000	218000	65300	95500	70400
Pun1361	Negative	300.9	151	5.04	338.064	[M-2H2O-H]-	-	Quercetin Dihydrate	Flavonol	220000	207000	210000	70400	90800	63200
Pun1218	Negative	431	285.1	4.45	432.106	[M-H]-	C16911	Kaempferol 3-O-rhamnoside (Kaempferin)	Flavonol	212000	245000	230000	96600	60700	73600
Pun596	Positive	627.1	465.2	4.77	626.1	[M+H]+	-	"Quercetin-3,4'-O-di-beta-glucopyranoside"	Flavonol	175000	239000	148000	128000	137000	77400
Pun1191	Negative	303.058	125.1	4.09	304.058	[M-H]-	C01617	Dihydroquercetin (Taxifolin)	Flavonol	173000	312000	238000	129000	202000	63200
Pun1124	Negative	609.153	609.1	3.62	610.153	[M-H]-	C05625	Quercetin 3-O-rutinoside (Rutin)	Flavonol	164000	397000	153000	13600	30900	8970
Pun495	Positive	301.1	259.1	3.98	300.1	[M+H]+	C10098	Kaempferide	Flavonol	129000	195000	165000	122000	108000	85700
Pun389	Positive	741.22	433.2	3.31	740.216	[M+H]+	C10178	Kaempferol-3-O-robinoside-7-O-rhamnoside (Robinin)	Flavonol	89400	123000	191000	77200	31900	45100
Pun427	Positive	625.169	317.1	3.54	624.169	[M+H]+	-	Isorhamnetin 3-O-neohesperidoside	Flavonol	84900	9	9	86800	57200	9
Pun1333	Negative	237	181.1	7.48	238.063	[M-H]-	C20871	3-Hydroxyflavone	Flavonol	11300	10700	10500	17900	13600	9400
Pun1309	Negative	315	165.1	6.19	316.058	[M-H]-	C10176?	Rhamnetin (7-O-methxyl quercetin)	Flavonol	11300	5910	6390	4950	8350	5040
Pun1277	Negative	345	330.2	5.59	346.069	[M-H]-	C11620	Syringetin	Flavonol	10100	9	9	8740	24100	11700
Pun1312	Negative	329	314	6.32	330.074	[M-H]-	C01265	"3,7-Di-O-methylquercetin"	Flavonol	8870	16100	8210	36500	57600	26900
Pun395	Positive	509.1	347.7	3.36	508.1	[M+H]+	-	Syringetin 3-O-hexoside	Flavonol	9	9	9	222000	9	2260000
Pun1241	Negative	675.2	513.2	4.83	676.237	[M-H]-	C17555	"Icariin (kaempferol 3,7-O-diglucoside 8-prenyl derivative)"	Flavonol	9	10300	9930	26600	19300	19000
Pun611	Positive	333	305.2	4.96	332.053	[M+H]+	C12633	Laricitrin	Flavonol	9	49600	9	9	139000	9
Pun1224	Negative	657.1	495.3	4.51	658.1	[M-H]-	-	Tricin 4'-O-(syringyl alcohol) ether 5-O-hexoside	Flavonolignan	199000	332000	165000	322000	345000	128000
Pun655	Positive	527.1	331.7	5.79	526.1	[M+H]+	-	Tricin 4'-O-β-guaiacylglycerol	Flavonolignan	9	16700	34500	9	9	9
Pun1269	Negative	177	145.2	5.43	178	[M-H]-	-	4-Methoxycinnamic acid	Hydroxycinnamoyl derivatives	8760000	10700000	8200000	10100000	7030000	6670000
Pun381	Positive	183.058	137.1	3.25	182.058	[M+H]+	C05582	Homovanillic acid	Hydroxycinnamoyl derivatives	7100000	4760000	6240000	5160000	4330000	3880000
Pun801	Negative	341	179.1	2.72	342.132	[M-H]-	C00761	Coniferin	Hydroxycinnamoyl derivatives	4060000	4450000	3630000	2370000	1940000	1320000
Pun1268	Negative	357.142	136.1	5.36	358.142	[M-H]-	-	Pinoresinol	Hydroxycinnamoyl derivatives	3260000	2500000	4070000	3350000	4370000	3200000
Pun371	Positive	195.1	177.5	3.19	194.1	[M+H]+	-	Hydroxy-methoxycinnamate	Hydroxycinnamoyl derivatives	2170000	1730000	1690000	1350000	643000	983000
Pun1271	Negative	207.1	192.1	5.49	208.1	[M-H]-	-	"3,4-Dimethoxycinnamic acid"	Hydroxycinnamoyl derivatives	2040000	2150000	2060000	1370000	902000	1100000
Pun1156	Negative	163.047	119	3.83	164.047	[M-H]-	C00811	p-Coumaric acid	Hydroxycinnamoyl derivatives	1370000	2060000	1350000	937000	925000	619000
Pun328	Positive	671.2	671	2.83	670.2	[M+H]+	-	Gallic acid O-feruloyl-O-hexosyl-O-hexoside	Hydroxycinnamoyl derivatives	1050000	1270000	1100000	991000	966000	927000
Pun1086	Negative	179.042	135.1	3.16	180.042	[M-H]-	C01197	Caffeic acid	Hydroxycinnamoyl derivatives	948000	1220000	955000	775000	743000	510000
Pun1231	Negative	177.063	177.1	4.59	178.063	[M-H]-	C02666	Coniferylaldehyde	Hydroxycinnamoyl derivatives	847000	1180000	1190000	1020000	1370000	906000
Pun1077	Negative	341	179.2	3.01	342	[M-H]-	-	Caffeic acid O-glucoside	Hydroxycinnamoyl derivatives	844000	1310000	751000	434000	450000	232000
Pun666	Positive	165.1	95.5	5.99	164.1	[M+H]+	C10945	Caffeic aldehyde	Hydroxycinnamoyl derivatives	583000	548000	613000	1190000	1320000	1250000
Pun460	Positive	225.069	149.1	3.74	224.069	[M+H]+	C00482	Sinapic acid	Hydroxycinnamoyl derivatives	518000	583000	585000	682000	612000	721000
Pun408	Positive	375.2	137.6	3.43	374.2	[M+H]+	-	Feruloyl syringic acid	Hydroxycinnamoyl derivatives	402000	506000	440000	384000	419000	382000
Pun372	Positive	207.1	147.4	3.21	206.1	[M+H]+	-	6-Hydroxymethylherniarin	Hydroxycinnamoyl derivatives	386000	458000	467000	417000	267000	339000
Pun508	Positive	195.058	149.1	4.01	194.058	[M+H]+	C01494	Ferulic acid	Hydroxycinnamoyl derivatives	288000	234000	217000	225000	201000	198000
Pun726	Positive	317.2	281.3	7.53	316.204	[M+H]+	C09066	Cafestol	Hydroxycinnamoyl derivatives	255000	299000	215000	949000	743000	687000
Pun658	Positive	133.058	115	5.83	132.058	[M+H]+	C00903	trans-cinnamaldehyde	Hydroxycinnamoyl derivatives	241000	136000	173000	141000	170000	94200
Pun1005	Negative	311.1	149.2	2.19	312.1	[M-H]-	-	Caftaric acid	Hydroxycinnamoyl derivatives	232000	210000	219000	165000	163000	208000
Pun624	Positive	149.052	103	5.22	148.052	[M+H]+	C00423	Cinnamic acid	Hydroxycinnamoyl derivatives	228000	202000	236000	287000	267000	280000
Pun512	Positive	195.058	149.1	4.02	194.058	[M+H]+	-	3-Hydroxy-4-methoxycinnamic acid	Hydroxycinnamoyl derivatives	224000	238000	206000	268000	167000	209000
Pun391	Positive	169.042	111	3.32	168.042	[M+H]+	C06672	Vanillic acid	Hydroxycinnamoyl derivatives	207000	458000	306000	159000	159000	125000
Pun1159	Negative	165.063	92.9	3.84	166.063	[M-H]-	C01744	3-(4-Hydroxyphenyl)propionic acid	Hydroxycinnamoyl derivatives	201000	407000	299000	156000	144000	94300
Pun1158	Negative	209	179.1	3.83	210.089	[M-H]-	C02325	Sinapyl alcohol	Hydroxycinnamoyl derivatives	165000	241000	175000	192000	162000	113000
Pun1182	Negative	181.1	151.1	4.02	182.1	[M-H]-	-	Syringaldehyde	Hydroxycinnamoyl derivatives	157000	183000	189000	157000	177000	72600
Pun1084	Negative	385.1	223.2	3.15	386.1	[M-H]-	-	1-O-beta-D-Glucopyranosyl sinapate	Hydroxycinnamoyl derivatives	95600	109000	97300	73000	52600	55900
Pun1313	Negative	355.126	340.1	6.44	356.126	[M-H]-	-	(+)-piperitol	Hydroxycinnamoyl derivatives	67400	189000	67300	339000	935000	349000
Pun1217	Negative	207.1	177.1	4.43	208.074	[M-H]-	-	Sinapinaldehyde	Hydroxycinnamoyl derivatives	34600	50700	39200	47300	63000	53200
Pun1161	Negative	179.079	146.1	3.86	180.079	[M-H]-	C00590	Coniferyl alcohol	Hydroxycinnamoyl derivatives	22100	39800	33800	33200	26800	22600
Pun1238	Negative	227.079	143.1	4.74	228.079	[M-H]-	C03582	Resveratrol	Hydroxycinnamoyl derivatives	10400	8310	11600	9	9	9
Pun281	Positive	118	58.2	2.47	117	[M+H]+	C00463	Indole	Indole derivatives	10400000	12000000	8950000	12600000	12800000	10500000
Pun14	Positive	127.1	81.2	2.82	126.1	[M+H]+	C02835	Imidazole-4-acetate	Indole derivatives	4290000	3950000	3900000	4870000	4280000	4750000
Pun354	Positive	192.06	114.9	3.04	191.058	[M+H]+	C05635	5-Hydroxyindole-3-acetic acid	Indole derivatives	1330000	1220000	1220000	1630000	1760000	1520000
Pun531	Positive	133.1	105	4.16	132.1	[M+H]+	-	4-Aminoindole	Indole derivatives	1290000	1730000	1360000	1680000	1620000	1480000
Pun15	Positive	206.1	147.5	2.48	205.1	[M+H]+	C05660	Methoxyindoleacetic acid	Indole derivatives	694000	804000	632000	819000	900000	795000
Pun550	Positive	176.1	133.5	4.34	175.1	[M+H]+	-	1-Methoxyindole-3-carbaldehyde	Indole derivatives	123000	156000	146000	163000	163000	169000
Pun1222	Negative	144.1	126.1	4.49	145.053	[M-H]-	C08493	Indole-3-carboxaldehyde	Indole derivatives	14700	17100	18700	88100	76500	69800
Pun601	Positive	287.048	241.1	4.83	286.048	[M+H]+	C10510	"Orobol (5,7,3',4'-tetrahydroxyisoflavone)"	Isoflavone	9540000	8500000	9630000	1680000	1300000	2280000
Pun422	Positive	417.111	255.1	3.52	416.111	[M+H]+	C10216	Daidzein 7-O-glucoside (Daidzin)	Isoflavone	2650000	2860000	3060000	1730000	2220000	1540000
Pun1213	Negative	269	225	4.37	270.053	[M-H]-	C02495	2'-Hydroxydaidzein	Isoflavone	1850000	2580000	2070000	998000	527000	655000
Pun1240	Negative	285	217.1	4.79	286.048	[M-H]-	C12134	2'-Hydroxygenistein	Isoflavone	1460000	1470000	1510000	831000	698000	951000
Pun72	Positive	433	270.9	3.93	432.106	[M+H]+	C09126	Genistein 7-O-Glucoside (Genistin)	Isoflavone	1130000	1330000	1080000	728000	367000	772000
Pun1209	Negative	269	241.1	4.32	270.053	[M-H]-	C14314	6-Hydroxydaidzein	Isoflavone	168000	228000	172000	86800	51400	62300
Pun637	Positive	271.053	215.1	5.45	270.053	[M+H]+	C06563	"Genistein (4',5,7-Trihydroxyisoflavone)"	Isoflavone	132000	183000	155000	86800	9	9
Pun708	Positive	285	270.2	7	284.069	[M+H]+	C00814	Biochanin A	Isoflavone	53000	34100	80900	19200	9	10300000
Pun1255	Negative	445.12	283.1	5.05	446.121	[M-H]-	C05376	Sissotrin	Isoflavone	49000	61200	53700	24700	27700	83600
Pun736	Positive	395.14	213.2	8.09	394.142	[M+H]+	C07593	Rotenone	Isoflavone	17700	19400	13300	24300	13900	14700
Pun1323	Negative	283	268.1	6.95	284.069	[M-H]-	C10521	Prunetin	Isoflavone	16400	10300	25900	7490	4940	3260000
Pun1248	Negative	283	268.2	5.01	284.069	[M-H]-	C01562	Calycosin	Isoflavone	11400	11900	11100	9420	8450	71200
Pun1311	Negative	267.074	252.1	6.27	268.074	[M-H]-	C00858	Formononetin (4'-O-methyldaidzein)	Isoflavone	5720	6730	7540	4850	5390	4190
Pun1250	Negative	283	268.1	5.02	284.069	[M-H]-	C14536	Glycitein	Isoflavone	9	13400	8120	13700	7970	65600
Pun1320	Negative	239	223	6.74	240.245	[M-H]-	C00517	Palmitaldehyde	Lipids_Fatty acids	22500000	21300000	21500000	34100000	12800000	10900000
Pun27	Positive	279.2	149.4	9.64	278.2	[M+H]+	-	"Octadeca-11E,13E,15Z-trienoic acid"	Lipids_Fatty acids	6850000	5780000	6230000	5960000	6780000	6160000
Pun700	Positive	318.3	300.9	6.82	317.3	[M+H]+	C12144	4-Hydroxysphinganine	Lipids_Fatty acids	5180000	6010000	3170000	2580000	5290000	5420000
Pun1	Positive	277.216	157.4	8.47	276.216	[M+H]+	-	"14,15-Dehydrocrepenynic acid"	Lipids_Fatty acids	5000000	1980000	7030000	8350000	8630000	12200000
Pun755	Positive	279.3	201.5	8.91	278.3	[M+H]+	C08364	Punicic acid	Lipids_Fatty acids	1590000	604000	1610000	4240000	3880000	4090000
Pun1347	Negative	295	183.3	8.92	296	[M-H]-	-	"9,10-EODE"	Lipids_Fatty acids	877000	345000	835000	2310000	2460000	2830000
Pun761	Positive	295.2	179.5	9.18	294.2	[M+H]+	-	"9-Hydroxy-(10E,12Z,15Z)-octadecatrienoic acid"	Lipids_Fatty acids	550000	202000	679000	1510000	1650000	1690000
Pun1337	Negative	293	193.2	7.77	294	[M-H]-	-	13-HOTrE(r)	Lipids_Fatty acids	285000	276000	303000	356000	316000	256000
Pun693	Positive	291	273.9	6.65	290	[M+H]+	-	"4-oxo-9Z,11Z,13E,15E-octadecatetraenoic acid"	Lipids_Fatty acids	137000	106000	148000	555000	582000	581000
Pun1342	Negative	293	275.4	8.37	294	[M-H]-	-	9-HOTrE	Lipids_Fatty acids	133000	71500	182000	250000	269000	348000
Pun1356	Negative	293.2	275.6	10.15	294.2	[M-H]-	-	13-HOTrE	Lipids_Fatty acids	122000	77100	102000	414000	379000	471000
Pun1351	Negative	199	181.3	9.62	200	[M-H]-	C02679	Lauric acid (C12:0)	Lipids_Fatty acids	100000	105000	124000	103000	90700	75200
Pun1334	Negative	309.1	291.4	7.5	310.1	[M-H]-	-	9-HpOTrE	Lipids_Fatty acids	90500	65900	92300	131000	120000	123000
Pun1355	Negative	225	207.2	10	226	[M-H]-	C08322	Myristoleic acid (C14:1)	Lipids_Fatty acids	89000	72500	137000	685000	912000	819000
Pun1339	Negative	311.1	293.4	7.82	312.1	[M-H]-	C04717	13-HPODE	Lipids_Fatty acids	64000	35600	49900	219000	294000	179000
Pun583	Positive	213.3	97.3	4.63	212.3	[M+H]+	-	delta-Tridecalactone	Lipids_Fatty acids	61800	9	130000	170000	197000	327000
Pun1353	Negative	295	277.5	9.7	296	[M-H]-	-	"12,13-EODE"	Lipids_Fatty acids	40100	26600	28700	87600	64300	89800
Pun1322	Negative	335.1	253.3	6.89	336.1	[M-H]-	-	"8,15-DiHETE"	Lipids_Fatty acids	39200	40100	54200	45500	45000	93500
Pun1349	Negative	293.2	249.9	9.12	294.2	[M-H]-	-	9-KODE	Lipids_Fatty acids	27900	19400	30100	93300	99500	167000
Pun1357	Negative	277.1	233.7	10.56	278.1	[M-H]-	C06427	α-Linolenic acid	Lipids_Fatty acids	16200	11100	18000	18000	17900	33500
Pun5	Positive	353.3	261.8	7.53	352.3	[M+H]+	-	MAG (18:3) isomer5	Lipids_Glycerolipids	20300000	20400000	18600000	7980000	12900000	11000000
Pun769	Positive	353.2	261.8	10	352.2	[M+H]+	-	MAG (18:3) isomer1	Lipids_Glycerolipids	9750000	7440000	9430000	10600000	4380000	6670000
Pun725	Positive	694.1	335.8	7.53	693.1	[M+H]+	-	DGMG (18:1)	Lipids_Glycerolipids	8560000	8910000	9300000	4360000	5220000	4460000
Pun26	Positive	353.3	335.8	8.55	352.3	[M+H]+	-	MAG (18:3) isomer3	Lipids_Glycerolipids	4260000	3150000	2980000	1870000	2920000	2340000
Pun31	Positive	353.1	261.8	8.33	352.1	[M+H]+	-	MAG (18:3) isomer2	Lipids_Glycerolipids	2550000	2450000	2500000	1020000	1730000	1390000
Pun760	Positive	534.4	262.9	9.15	533.4	[M+H]+	-	MGMG (18:2) isomer1	Lipids_Glycerolipids	1590000	1560000	1320000	505000	876000	520000
Pun744	Positive	355.1	263.8	8.38	354.1	[M+H]+	-	MAG (18:2) isomer1	Lipids_Glycerolipids	1090000	992000	1030000	405000	651000	567000
Pun735	Positive	696.4	337.8	8.05	695.4	[M+H]+	-	DGMG (18:2) isomer1	Lipids_Glycerolipids	721000	823000	870000	267000	364000	258000
Pun724	Positive	696.4	696.2	7.53	695.4	[M+H]+	-	DGMG (18:2) isomer2	Lipids_Glycerolipids	567000	658000	530000	268000	308000	281000
Pun691	Positive	351	259.8	6.62	350	[M+H]+	-	MAG (18:4) isomer1	Lipids_Glycerolipids	507000	360000	572000	1410000	1810000	1890000
Pun758	Positive	534.1	338	8.99	533.1	[M+H]+	-	MGMG (18:2) isomer2	Lipids_Glycerolipids	481000	419000	424000	158000	250000	188000
Pun771	Positive	355.1	337.9	10.45	354.1	[M+H]+	-	MAG (18:2)	Lipids_Glycerolipids	463000	343000	425000	463000	247000	224000
Pun748	Positive	357.2	339.9	8.69	356.2	[M+H]+	-	MAG (18:1) isomer1	Lipids_Glycerolipids	347000	364000	291000	120000	209000	172000
Pun750	Positive	357.2	339.9	8.8	356.2	[M+H]+	-	MAG (18:1) isomer2	Lipids_Glycerolipids	188000	178000	159000	100000	139000	132000
Pun767	Positive	353.1	173.7	9.85	352.1	[M+H]+	-	MAG (18:3) isomer4	Lipids_Glycerolipids	126000	93600	105000	67700	39400	45200
Pun740	Positive	696.4	696.3	8.24	695.4	[M+H]+	-	DGMG (18:2) isomer3	Lipids_Glycerolipids	64700	70200	47900	29200	39100	21800
Pun713	Positive	351.4	277.8	7.21	350.4	[M+H]+	-	MAG (18:4) isomer2	Lipids_Glycerolipids	43300	27900	22500	16100	22200	25800
Pun21	Positive	522.4	184.5	8.86	521.4	[M+H]+	-	LysoPC 18:1 (2n isomer)	Lipids_Glycerophospholipids	10900000	7800000	9010000	17100000	24800000	21100000
Pun1344	Negative	452	255.3	8.69	453	[M-H]-	-	LysoPE 16:0	Lipids_Glycerophospholipids	9360000	7130000	8510000	6250000	17600000	14500000
Pun20	Positive	496.3	478.3	8.74	495.3	[M+H]+	-	LysoPC 16:0	Lipids_Glycerophospholipids	8280000	7110000	6980000	5750000	13700000	11300000
Pun23	Positive	520	125	8.19	519	[M+H]+	-	LysoPC 18:2 (2n isomer)	Lipids_Glycerophospholipids	6490000	4680000	6290000	5340000	6920000	6520000
Pun754	Positive	544.4	544.4	8.89	543.4	[M+H]+	-	LysoPC 20:4	Lipids_Glycerophospholipids	6120000	4500000	5030000	6610000	9010000	7100000
Pun742	Positive	478.6	337.9	8.32	477.6	[M+H]+	-	LysoPE 18:2 (2n isomer)	Lipids_Glycerophospholipids	5400000	3650000	4530000	2860000	6730000	5410000
Pun19	Positive	518.3	459.6	8.74	517.3	[M+H]+	-	LysoPC 18:3	Lipids_Glycerophospholipids	4930000	4370000	4290000	2700000	6210000	4850000
Pun18	Positive	520.3	502.3	8.36	519.3	[M+H]+	-	LysoPC 18:2	Lipids_Glycerophospholipids	3350000	2700000	2810000	1920000	3160000	2970000
Pun751	Positive	480.5	339.9	8.8	479.5	[M+H]+	-	LysoPE 18:1 (2n isomer)	Lipids_Glycerophospholipids	3020000	1960000	2360000	3270000	4590000	3830000
Pun36	Positive	496.33	478.3	8.57	495.33	[M+H]+	-	LysoPC 16:0 (2n isomer)	Lipids_Glycerophospholipids	3010000	2290000	2190000	2710000	5000000	3680000
Pun759	Positive	522.1	125.5	9.04	521.1	[M+H]+	-	LysoPC 18:1	Lipids_Glycerophospholipids	1780000	1510000	1540000	2140000	3590000	3060000
Pun22	Positive	518.2	500.3	7.67	517.2	[M+H]+	-	LysoPC 18:3 (2n isomer)	Lipids_Glycerophospholipids	829000	684000	767000	888000	965000	1070000
Pun1348	Negative	478.1	281.4	8.99	479.1	[M-H]-	-	LysoPE 18:1	Lipids_Glycerophospholipids	658000	498000	577000	608000	1440000	1260000
Pun764	Positive	524.36	507.4	9.69	523.36	[M+H]+	-	LysoPC 18:0	Lipids_Glycerophospholipids	447000	463000	342000	408000	910000	752000
Pun733	Positive	494.3	184.6	7.82	493.3	[M+H]+	-	LysoPC 16:1 (2n isomer)	Lipids_Glycerophospholipids	366000	218000	240000	280000	333000	273000
Pun763	Positive	510.1	510.4	9.29	509.1	[M+H]+	-	LysoPC 17:0	Lipids_Glycerophospholipids	318000	288000	196000	164000	523000	421000
Pun1343	Negative	452.3	255.3	8.55	453.3	[M-H]-	-	LysoPE 16:0 (2n isomer)	Lipids_Glycerophospholipids	278000	177000	137000	169000	418000	270000
Pun753	Positive	524.1	507.4	8.84	523.1	[M+H]+	-	LysoPC 18:0 (2n isomer)	Lipids_Glycerophospholipids	262000	206000	237000	437000	627000	529000
Pun762	Positive	700.1	184.4	9.28	699.1	[M+H]+	-	PC 16:1/14:1	Lipids_Glycerophospholipids	185000	166000	138000	240000	279000	303000
Pun765	Positive	482.1	341.9	9.8	481.1	[M+H]+	-	LysoPE 18:0	Lipids_Glycerophospholipids	180000	177000	126000	64500	269000	193000
Pun768	Positive	550.37	245.1	9.9	549.37	[M+H]+	-	LysoPC 20:1	Lipids_Glycerophospholipids	166000	141000	137000	103000	250000	215000
Pun766	Positive	550.37	245.1	9.81	549.37	[M+H]+	-	LysoPC 20:1 (2n isomer)	Lipids_Glycerophospholipids	155000	132000	126000	89900	227000	191000
Pun717	Positive	492.3	184.5	7.29	491.3	[M+H]+	-	LysoPC 16:2 (2n isomer)	Lipids_Glycerophospholipids	143000	84700	123000	128000	135000	133000
Pun745	Positive	494.3	476.6	8.48	493.3	[M+H]+	-	LysoPC 16:1	Lipids_Glycerophospholipids	114000	101000	91500	77100	127000	129000
Pun731	Positive	468.1	450.5	7.68	467.1	[M+H]+	-	LysoPC 14:0	Lipids_Glycerophospholipids	114000	71500	84900	67200	122000	88700
Pun739	Positive	482.3	184.5	8.2	481.3	[M+H]+	-	LysoPC 15:0	Lipids_Glycerophospholipids	103000	99900	99300	87900	211000	136000
Pun730	Positive	480.1	184.5	7.66	479.1	[M+H]+	-	LysoPC 15:1	Lipids_Glycerophospholipids	45300	31800	42900	35000	72200	45300
Pun722	Positive	468.3	450.5	7.5	467.3	[M+H]+	-	LysoPC 14:0 (2n isomer)	Lipids_Glycerophospholipids	42900	22300	25600	34600	29700	34900
Pun728	Positive	426.3	285.8	7.63	425.3	[M+H]+	-	LysoPE 14:0	Lipids_Glycerophospholipids	42800	22100	26700	24900	47500	38100
Pun1331	Negative	424.2	285.8	7.37	425.2	[M-H]-	-	LysoPE 14:0 (2n isomer)	Lipids_Glycerophospholipids	20600	13800	18500	16000	29900	23800
Pun703	Positive	538.1	184.5	6.87	537.1	[M+H]+	-	LysoPC 19:0	Lipids_Glycerophospholipids	9	15300	8800	52700	197000	34400
Pun129	Positive	256.2	124	0.8	255.2	[M+H]+	C05841	Nicotinate ribonucleoside	Nicotinic acid derivatives	2530000	2100000	2790000	2560000	1850000	2370000
Pun242	Positive	286	124.3	2.03	285	[M+H]+	-	Nicotinic acid-hexoside	Nicotinic acid derivatives	156000	192000	330000	137000	340000	252000
Pun897	Negative	122	77.9	1.14	123	[M-H]-	C00253	Nicotinic acid	Nicotinic acid derivatives	57600	67700	57300	93700	70600	60700
Pun241	Positive	137	108	2	136	[M+H]+	-	N-Methylnicotinamide	Nicotinic acid derivatives	38300	27300	30300	54600	67200	69700
Pun162	Positive	664.2	524.1	1.14	663.2	[M+H]+	C00003	Nicotinic acid adenine dinucleotide	Nucleotide and its derivates	13900000	12300000	10800000	4600000	5880000	7430000
Pun246	Positive	384	252.1	2.17	383.108	[M+H]+	-	N6-Succinyl Adenosine	Nucleotide and its derivates	10300000	7520000	7720000	11300000	15700000	13600000
Pun249	Positive	384.115	252.2	2.19	383.115	[M+H]+	-	Succinyladenosine	Nucleotide and its derivates	10200000	7810000	7780000	11000000	15900000	13200000
Pun251	Positive	312	180.1	2.23	311.123	[M+H]+	-	2-(dimethylamino)guanosine	Nucleotide and its derivates	6200000	5310000	4960000	7980000	7170000	7080000
Pun205	Positive	284.092	135.2	1.46	283.092	[M+H]+	C00387	Guanosine	Nucleotide and its derivates	5690000	4000000	5080000	7000000	4170000	5460000
Pun152	Positive	349.1	137.4	1.13	348.1	[M+H]+	C00130	Inosine 5'-monophosphate	Nucleotide and its derivates	5120000	4040000	5350000	8220000	1340000	6250000
Pun33	Positive	167.1	121	1.96	166.1	[M+H]+	C16614	6-Methylmercaptopurine	Nucleotide and its derivates	5120000	5870000	3710000	5060000	4250000	3660000
Pun32	Positive	333.052	137	0.67	332.052	[M+H]+	C06196	2'-Deoxyinosine-5'-monophosphate	Nucleotide and its derivates	4570000	5410000	5350000	4360000	4820000	3810000
Pun164	Positive	332	136.1	1.14	331.068	[M+H]+	C00360	2'-Deoxyadenosine-5'-monophosphate	Nucleotide and its derivates	4290000	3690000	3780000	1910000	3190000	2220000
Pun34	Positive	400.2	136.1	2.05	399.2	[M+H]+	-	Adenosine O-ribose	Nucleotide and its derivates	2410000	1720000	3990000	6970000	6660000	1920000
Pun161	Positive	298.1	166.5	1.14	297.1	[M+H]+	-	N2-methylguanosine	Nucleotide and its derivates	2220000	2130000	1450000	2710000	1920000	1800000
Pun778	Negative	565.1	323.3	1.12	566.1	[M-H]-	C00029	Uridine 5'-diphospho-D-glucose	Nucleotide and its derivates	2070000	1570000	1830000	1360000	780000	703000
Pun134	Positive	366.2	203.5	0.81	365.2	[M+H]+	-	iP7G	Nucleotide and its derivates	2010000	1580000	1770000	1670000	1220000	1410000
Pun24	Positive	348.2	136.4	1.14	347.2	[M+H]+	C00020	Adenosine 5'-monophosphate	Nucleotide and its derivates	1950000	1570000	2060000	2610000	361000	2320000
Pun49	Positive	268.097	136.1	1.88	267.097	[M+H]+	C00212	Adenosine	Nucleotide and its derivates	1910000	2230000	2010000	5080000	2300000	3270000
Pun210	Positive	285.1	153.1	1.53	284.076	[M+H]+	C01762	Xanthosine	Nucleotide and its derivates	1840000	1320000	1580000	1800000	1300000	1700000
Pun908	Negative	151.033	108	1.17	152.033	[M-H]-	C00385	Xanthine	Nucleotide and its derivates	1190000	476000	1500000	810000	667000	530000
Pun139	Positive	244.086	111.4	0.82	243.086	[M+H]+	C00475	Cytidine	Nucleotide and its derivates	1040000	957000	953000	1190000	1090000	1280000
Pun930	Negative	323	78.8	1.23	324.036	[M-H]-	C00105	Uridine 5'-monophosphate	Nucleotide and its derivates	855000	675000	1010000	906000	505000	919000
Pun45	Positive	136.1	136.1	1.12	135.054	[M+H]+	C00147	Adenine	Nucleotide and its derivates	831000	889000	701000	1040000	687000	876000
Pun97	Positive	74	56.9	0.71	73.0971	[M+H]+	-	1-methylguanidine	Nucleotide and its derivates	801000	798000	494000	675000	562000	498000
Pun174	Positive	113.027	95.9	1.19	112.027	[M+H]+	C00106	Uracil	Nucleotide and its derivates	796000	416000	218000	1020000	9	124000
Pun1060	Negative	784.2	437.2	2.78	785.157	[M-H]-	C00016	Flavin adenine dinucleotide (FAD)	Nucleotide and its derivates	751000	782000	709000	343000	920000	647000
Pun147	Positive	150	133.1	1.03	149.07	[M+H]+	C02216	1-Methyladenine	Nucleotide and its derivates	714000	447000	518000	559000	457000	462000
Pun238	Positive	252	136.1	1.96	251.102	[M+H]+	C00559	Deoxyadenosine	Nucleotide and its derivates	693000	543000	781000	414000	423000	548000
Pun56	Positive	298	135.1	2.85	297.09	[M+H]+	C00170	5'-Deoxy-5'-(methylthio)adenosine	Nucleotide and its derivates	651000	597000	522000	745000	724000	953000
Pun202	Positive	269.08	137.1	1.44	268.081	[M+H]+	-	Hypoxanthine-9-β-D-arabinofuranoside	Nucleotide and its derivates	637000	343000	326000	642000	265000	658000
Pun166	Positive	152	135.1	1.15	151.049	[M+H]+	C00242	Guanine	Nucleotide and its derivates	606000	416000	467000	659000	346000	446000
Pun128	Positive	335.1	122.8	0.79	334.057	[M+H]+	C00455	β-Nicotinamide mononucleotide	Nucleotide and its derivates	573000	402000	497000	285000	368000	340000
Pun133	Positive	269.1	137	0.8	268.081	[M+H]+	C00294	Inosine	Nucleotide and its derivates	561000	350000	841000	291000	115000	293000
Pun153	Positive	137	110	1.13	136.038	[M+H]+	C00262	Hypoxanthine	Nucleotide and its derivates	522000	360000	298000	454000	297000	376000
Pun106	Positive	112	95	0.75	111.043	[M+H]+	C00380	Cytosine	Nucleotide and its derivates	493000	476000	455000	531000	435000	647000
Pun914	Negative	243.1	110	1.19	244.07	[M-H]-	C00299	Uridine	Nucleotide and its derivates	433000	327000	482000	445000	280000	370000
Pun143	Positive	152.1	135.1	0.85	151.049	[M+H]+	-	2-Hydroxy-6-aminopurine	Nucleotide and its derivates	360000	328000	379000	306000	335000	267000
Pun901	Negative	362.1	211.1	1.15	363.1	[M-H]-	C00144	Guanosine 5'-monophosphate	Nucleotide and its derivates	354000	266000	437000	291000	213000	455000
Pun807	Negative	403	159	0.68	404.161	[M-H]-	C00015	Uridine 5’-diphosphate	Nucleotide and its derivates	296000	279000	290000	244000	383000	404000
Pun213	Positive	127	110	1.56	126.043	[M+H]+	C00178	Thymine	Nucleotide and its derivates	236000	191000	9	191000	172000	172000
Pun206	Positive	300.1	168.1	1.48	299.087	[M+H]+	-	8-Hydroxyguanosine	Nucleotide and its derivates	220000	233000	179000	158000	124000	137000
Pun154	Positive	126.1	126.1	1.13	125.059	[M+H]+	C02376	5-Methylcytosine	Nucleotide and its derivates	209000	215000	225000	224000	692000	338000
Pun244	Positive	243.09	127.1	2.08	242.09	[M+H]+	C00214	Thymidine	Nucleotide and its derivates	208000	178000	219000	210000	208000	226000
Pun870	Negative	346.1	211.1	0.83	347.1	[M-H]-	C01367	Adenosine 3'-monophosphate	Nucleotide and its derivates	207000	145000	198000	186000	273000	262000
Pun209	Positive	129.1	86	1.5	128.059	[M+H]+	C00906	"5,6-Dihydro-5-methyluracil"	Nucleotide and its derivates	160000	157000	158000	126000	111000	106000
Pun867	Negative	322	78.8	0.82	323.052	[M-H]-	C00055	Cytidine 5'-monophosphate (Cytidylic acid)	Nucleotide and its derivates	143000	74300	161000	114000	169000	153000
Pun929	Negative	213	78.9	1.23	214.016	[M-H]-	-	Deoxyribose 5-phosphate	Nucleotide and its derivates	133000	152000	152000	151000	111000	121000
Pun903	Negative	362	78.9	1.15	363.058	[M-H]-	-	Guanosine monophosphate	Nucleotide and its derivates	126000	113000	147000	140000	70700	148000
Pun226	Positive	167	124.1	1.74	166.049	[M+H]+	C16353	7-Methylxanthine	Nucleotide and its derivates	121000	134000	129000	133000	226000	9
Pun178	Positive	245	163.1	1.2	244.07	[M+H]+	C02067	β-Pseudouridine	Nucleotide and its derivates	118000	63500	81300	79500	46100	45500
Pun222	Positive	268.097	151.7	1.68	267.097	[M+H]+	C00330	Deoxyguanosine	Nucleotide and its derivates	76500	46700	63500	88300	39700	72300
Pun230	Positive	167.1	124	1.86	166.049	[M+H]+	C16357	3-Methylxanthine	Nucleotide and its derivates	70600	57900	9	32800	9	35800
Pun223	Positive	253.1	137.1	1.68	252.086	[M+H]+	C05512	2'-Deoxyinosine	Nucleotide and its derivates	54000	53400	95800	117000	88200	119000
Pun188	Positive	308	112	1.25	307.057	[M+H]+	C00239	2'-Deoxycytidine-5'-monophosphate	Nucleotide and its derivates	52400	39500	38200	34600	37100	32700
Pun946	Negative	344.2	344	1.37	345.047	[M-H]-	C00942	"Guanosine 3',5'-cyclic monophosphate"	Nucleotide and its derivates	25600	17700	33300	17200	46400	34200
Pun976	Negative	328.1	134.2	1.84	329.1	[M-H]-	C00575	Cyclic AMP	Nucleotide and its derivates	13000	16300	12700	25000	21600	18700
Pun975	Negative	257.085	125.1	1.83	258.085	[M-H]-	-	5-Methyluridine	Nucleotide and its derivates	11400	11500	11000	18400	14500	13100
Pun984	Negative	282	192.1	1.91	283.092	[M-H]-	-	8-Hydroxy-2-deoxyguanosine	Nucleotide and its derivates	9	12700	15100	18700	9	9
Pun796	Negative	191	131	0.84	192.027	[M-H]-	C00158	Citric acid	Organic acids	44900000	29300000	58200000	22200000	28900000	46400000
Pun16	Positive	98.9	81.1	0.89	97.9	[M+H]+	C00009	Phosphoric acid	Organic acids	12800000	12300000	14100000	11600000	19800000	17100000
Pun1215	Negative	187.105	125.1	4.43	188.105	[M-H]-	C08261	Azelaic Acid	Organic acids	8390000	6310000	6650000	7250000	47500000	7080000
Pun840	Negative	173.016	137	0.75	174.016	[M-H]-	C00417	Cis-Aconitic acid	Organic acids	7620000	8270000	7880000	9460000	7780000	8350000
Pun793	Negative	117.03	99.9	1.31	118.027	[M-H]-	C00042	Succinic acid	Organic acids	6140000	4810000	6950000	3500000	3550000	6850000
Pun788	Negative	117.02	100	1.32	118.027	[M-H]-	C02170	Methylmalonic acid	Organic acids	6090000	4810000	7190000	3620000	3580000	7310000
Pun802	Negative	165.05	74.9	0.95	166.048	[M-H]-	-	D-Xylonic acid	Organic acids	6040000	5480000	6030000	5330000	6180000	5520000
Pun309	Positive	190.043	144	2.7	189.043	[M+H]+	C01717	Kynurenic acid	Organic acids	5400000	8040000	4690000	11100000	6740000	10800000
Pun995	Negative	131.042	86.9	2.08	132.042	[M-H]-	-	2-Methylsuccinic acid	Organic acids	4780000	3710000	4280000	3470000	4960000	3380000
Pun787	Negative	173.053	92.9	0.94	174.053	[M-H]-	C00493	Shikimic acid	Organic acids	4200000	3820000	4480000	5940000	4210000	5050000
Pun890	Negative	115	97.9	1.11	116.011	[M-H]-	C00122	Fumaric acid	Organic acids	3760000	3310000	5390000	3980000	5420000	5750000
Pun811	Negative	141.03	58.7	0.69	142.027	[M-H]-	-	"trans,trans-Muconic acid"	Organic acids	3440000	2810000	2550000	3050000	2570000	1990000
Pun770	Positive	556.28	371.2	10.22	555.284	[M+H]+	C05122	Taurocholic acid	Organic acids	3380000	3550000	3390000	3280000	3100000	2930000
Pun794	Negative	133	70.8	0.97	134.022	[M-H]-	C00497	L(-)-Malic acid	Organic acids	2990000	2540000	3950000	3370000	3830000	4160000
Pun950	Negative	103.047	103	1.39	104.047	[M-H]-	-	3-Hydroxybutyrate	Organic acids	2700000	2020000	3410000	3140000	1940000	1990000
Pun894	Negative	145	80.8	1.13	146.022	[M-H]-	-	A-Ketoglutaric acid	Organic acids	2600000	2410000	3710000	3700000	1400000	2430000
Pun1076	Negative	165.027	121.1	3	166.027	[M-H]-	C06337	Terephthalic acid	Organic acids	2550000	2270000	2760000	3940000	2210000	1670000
Pun1056	Negative	175.1	131.3	2.74	176.1	[M-H]-	C02504	2-Isopropylmalate	Organic acids	2460000	2170000	2630000	2780000	1970000	2370000
Pun942	Negative	118	73.9	1.32	119.022	[M-H]-	C00872	Aminomalonic acid	Organic acids	2360000	1890000	2710000	1310000	1430000	2680000
Pun180	Positive	124.03	77.8	1.21	123.032	[M+H]+	C10164	2-Picolinic acid	Organic acids	2170000	2170000	2740000	1640000	2650000	2170000
Pun1049	Negative	153.2	109	2.64	154.027	[M-H]-	C00196	"2,3-Dihydroxybenzoic acid"	Organic acids	2080000	1800000	3160000	6510000	11000000	9450000
Pun963	Negative	153	78.9	1.61	154	[M-H]-	C06608	Diethyl phosphate	Organic acids	1640000	1630000	2030000	2970000	1630000	1170000
Pun1011	Negative	167.1	122.1	2.26	168.042	[M-H]-	C00544	Homogentisic acid	Organic acids	1530000	1700000	1220000	1230000	1060000	773000
Pun1079	Negative	137.03	92.5	3.05	138.032	[M-H]-	C00156	4-Hydroxybenzoic acid	Organic acids	1440000	1330000	1730000	1200000	1610000	1240000
Pun278	Positive	341.079	179.4	2.47	340.079	[M+H]+	C02887	Sinapoyl malate	Organic acids	1220000	1300000	791000	1200000	1110000	1120000
Pun941	Negative	147.07	58.8	1.3	148.074	[M-H]-	-	(Rs)-Mevalonic acid	Organic acids	1070000	1050000	905000	784000	1400000	1370000
Pun1046	Negative	145.058	80.9	2.63	146.058	[M-H]-	C06104??	Adipic acid	Organic acids	972000	721000	952000	956000	963000	968000
Pun808	Negative	289.1	191.2	0.69	290.1	[M-H]-	C03406	Argininosuccinate	Organic acids	916000	931000	1210000	960000	879000	1090000
Pun1047	Negative	145.06	101.1	2.63	146.058	[M-H]-	-	2-Methylglutaric acid	Organic acids	898000	633000	858000	919000	851000	821000
Pun78	Positive	114.059	114	0.57	113.059	[M+H]+	C00791	Creatinine	Organic acids	683000	685000	631000	647000	630000	623000
Pun119	Positive	104.06	87	0.77	103.063	[M+H]+	C00334	γ-aminobutyric acid	Organic acids	682000	366000	745000	937000	618000	1040000
Pun934	Negative	105	87.8	1.24	106.027	[M-H]-	-	DL-Glyceric acid	Organic acids	569000	478000	479000	433000	379000	488000
Pun450	Positive	175.1	83.1	3.7	174.089	[M+H]+	C08278	Suberic acid	Organic acids	540000	372000	577000	465000	573000	357000
Pun873	Negative	147	85	0.92	148	[M-H]-	C00815	Citramalate	Organic acids	532000	330000	921000	221000	292000	494000
Pun3	Positive	132.1	86.2	0.99	131.1	[M+H]+	C00430	5-Aminolevulinate	Organic acids	488000	440000	223000	405000	97300	175000
Pun584	Positive	183.058	137.1	4.63	182.058	[M+H]+	-	"Ethyl 3,4-Dihydroxybenzoate (Ethyl protocatechuate)"	Organic acids	480000	419000	434000	288000	534000	378000
Pun51	Positive	146.085	85.9	0.77	145.085	[M+H]+	C01035	4-Guanidinobutyric acid	Organic acids	440000	472000	525000	1340000	953000	989000
Pun983	Negative	131.042	86.9	1.9	132.042	[M-H]-	C00489	Glutaric acid	Organic acids	426000	323000	284000	369000	531000	739000
Pun250	Positive	206.1	132.4	2.2	205.1	[M+H]+	C02470	Xanthurenic acid	Organic acids	422000	523000	427000	507000	734000	872000
Pun50	Positive	132.095	76.9	1	131.095	[M+H]+	C02378	6-Aminocaproic acid	Organic acids	377000	397000	258000	260000	207000	296000
Pun875	Negative	130.07	88	0.93	131.07	[M-H]-	C00300	Creatine	Organic acids	367000	375000	490000	491000	405000	431000
Pun1002	Negative	111.016	79.9	2.17	112.016	[M-H]-	-	2–furanoic acid	Organic acids	348000	359000	398000	341000	316000	372000
Pun962	Negative	103	56.8	1.57	104.047	[M-H]-	C05984	2-Hydroxybutanoic acid	Organic acids	337000	290000	404000	230000	383000	392000
Pun217	Positive	146.074	85.8	1.59	145.074	[M+H]+	-	4-Acetamidobutyric acid	Organic acids	331000	272000	282000	362000	212000	320000
Pun363	Positive	153.047	135.3	3.14	152.047	[M+H]+	-	o-Anisic acid	Organic acids	311000	200000	301000	363000	249000	277000
Pun998	Negative	117.1	99.9	2.09	118.063	[M-H]-	-	3-Hydroxy-3-methyl butyric acid	Organic acids	215000	272000	190000	144000	207000	146000
Pun1048	Negative	131.08	70.8	2.63	132.079	[M-H]-	-	5-hydroxyhexanoic acid	Organic acids	186000	165000	193000	211000	153000	179000
Pun827	Negative	117	99.8	0.73	118.027	[M-H]-	-	D-Erythronolactone	Organic acids	185000	157000	97800	174000	146000	135000
Pun910	Negative	159.1	58.8	1.17	160.037	[M-H]-	C00322	Oxoadipic acid	Organic acids	159000	150000	107000	118000	117000	188000
Pun967	Negative	129	84.9	1.65	130.027	[M-H]-	C02226	Citraconic acid	Organic acids	147000	107000	155000	155000	191000	152000
Pun558	Positive	189.105	97	4.43	188.105	[M+H]+	C08261	Azelaic acid	Organic acids	139000	123000	160000	159000	761000	115000
Pun1160	Negative	164.04	92	3.84	165.043	[M-H]-	-	2-(Formylamino)benzoic acid	Organic acids	130000	204000	116000	88900	100000	58400
Pun1118	Negative	131.08	68.9	3.51	132.079	[M-H]-	-	(S)-(-)-2-Hydroxyisocaproic acid	Organic acids	121000	85900	83100	71200	66200	69700
Pun664	Positive	151.068	78.8	5.92	150.068	[M+H]+	-	4-Ethylbenzoic acid	Organic acids	119000	68600	97700	87200	69300	45200
Pun812	Negative	197	135.1	0.7	198	[M-H]-	C05584	4-Hydroxy-3-methoxymandelate	Organic acids	109000	104000	138000	89700	58100	97000
Pun1074	Negative	165.027	76.9	2.98	166.027	[M-H]-	C01606	Phthalic acid	Organic acids	104000	101000	96100	122000	94800	83600
Pun961	Negative	103.047	56.8	1.55	104.047	[M-H]-	-	α-Hydroxyisobutyric acid	Organic acids	80600	73400	83400	63600	80900	92600
Pun118	Positive	168.037	126	0.77	167.037	[M+H]+	-	Guanidinoethyl sulfonate	Organic acids	77100	172000	110000	75500	143000	62800
Pun1051	Negative	152	108.1	2.67	153.043	[M-H]-	C00632	3-Hydroxyanthranilic acid	Organic acids	68600	83900	67300	62900	93000	54800
Pun109	Positive	110	64.9	0.76	109.02	[M+H]+	C00519?	2-Aminoethanesulfinic acid	Organic acids	67000	106000	68700	104000	99300	87400
Pun80	Positive	175	98.9	0.59	174.016	[M+H]+	-	trans-Citridic acid	Organic acids	45100	40600	45200	45500	86700	49200
Pun837	Negative	124	79.7	0.75	125.015	[M-H]-	C00245	2-Aminoethanesulfonic acid	Organic acids	39900	30900	33000	24700	28000	19100
Pun1041	Negative	149.032	76.9	2.57	150.032	[M-H]-	C02137	Benzoylformic acid	Organic acids	38200	54600	35300	46500	9	36500
Pun980	Negative	131.04	86.9	1.89	132.042	[M-H]-	-	ethylmalonate	Organic acids	36500	28500	30200	23300	34600	27000
Pun943	Negative	152.04	108.1	1.34	153.043	[M-H]-	-	3-Aminosalicylic acid	Organic acids	34400	18000	31800	49700	61400	43400
Pun991	Negative	115.047	97.9	1.97	116.047	[M-H]-	-	4-Oxopentanoate	Organic acids	33300	22900	26300	26600	29900	23300
Pun1199	Negative	359.3	161	4.15	360.3	[M-H]-	C01850	Rosmarinic acid	Organic acids	26700	9900	26900	25900	9	232000
Pun255	Positive	477.2	258.1	2.25	476.168	[M+H]+	C12276	D-Pantothenic dcid	Organic acids	22200	8420	38600	13700	27000	16600
Pun824	Negative	145.06	74	0.73	146.06	[M-H]-	-	Methylglutaric acid	Organic acids	19100	14200	17500	6690	19700	12000
Pun1305	Negative	229.152	167.2	6.12	230.152	[M-H]-	C02678	Dodecanedioic aicd	Organic acids	8320	8150	6200	7570	17600	7640
Pun1249	Negative	201.121	139.1	5.02	202.12	[M-H]-	C08277	Sebacate	Organic acids	5380	4850	3140	4630	8120	3700
Pun28	Positive	149	121.3	9.64	148	[M+H]+	-	Phthalic anhydride	Others	31300000	27000000	27400000	27900000	28600000	26900000
Pun704	Positive	390.4	284.9	6.91	389.4	[M+H]+	-	Azoxystrobin acid	Others	10900000	4790000	5830000	5950000	4010000	3590000
Pun79	Positive	140	98.9	0.59	139.027	[M+H]+	C00870	4-Nitrophenol	Others	9600000	10000000	8250000	11000000	20300000	11900000
Pun688	Positive	343.1	240.9	6.53	342.1	[M+H]+	-	Cocamidopropyl betaine	Others	5510000	5260000	6090000	10200000	5470000	5020000
Pun263	Positive	122	105.3	2.31	121	[M+H]+	C09815	Benzamide	Others	5310000	5520000	5260000	6300000	6170000	6510000
Pun885	Negative	169	122.8	1.07	169.998	[M-H]-	-	Dl-Glyceraldehyde3-phosphate	Others	3560000	3830000	3430000	2220000	1190000	2310000
Pun727	Positive	387.1	331.8	7.59	386.1	[M+H]+	C00187	Cholesterol	Others	3200000	2180000	2940000	2640000	1800000	2030000
Pun64	Positive	122.1	105	2.39	121.089	[M+H]+	C05332	Phenethylamine	Others	2630000	2740000	2560000	2850000	3000000	2860000
Pun25	Positive	503.2	311.8	3.74	502.2	[M+H]+	-	Phellodensin F	Others	2570000	3070000	3000000	2860000	2770000	2590000
Pun232	Positive	136.1	119.3	1.89	135.1	[M+H]+	-	Aminopurine	Others	2420000	2610000	2550000	5630000	3290000	3920000
Pun835	Negative	179.157	87	0.74	180.063	[M-H]-	C00137	Inositol	Others	2180000	1650000	2080000	1830000	1620000	1740000
Pun2	Positive	142.1	82.9	0.58	141.1	[M+H]+	C00860	Histidinol	Others	2000000	2510000	2200000	2050000	2160000	2760000
Pun639	Positive	99.07	79	5.48	98.073	[M+H]+	C08497	trans-2-Hexenal	Others	1870000	1680000	2040000	2980000	1470000	1130000
Pun776	Positive	371.1	267.1	11.63	370.105	[M+H]+	-	sesamolin	Others	1710000	1340000	2220000	2100000	2730000	2280000
Pun30	Positive	474.2	327.8	2.42	473.2	[M+H]+	C00234	10-Formyl-THF	Others	1550000	1070000	1420000	1430000	1660000	1390000
Pun718	Positive	302.4	284.9	7.3	301.4	[M+H]+	-	D-erythro-Dihydrosphingosine	Others	1510000	1340000	819000	669000	1400000	1710000
Pun799	Negative	301	58.8	3.75	302.006	[M-H]-	C10788	Ellagic acid	Others	1450000	1110000	1160000	1200000	1470000	1840000
Pun904	Negative	300.1	79	1.16	301.1	[M-H]-	C04256	N-Acetylglucosamine 1-phosphate	Others	1390000	1250000	1570000	963000	1750000	1180000
Pun1018	Negative	345.1	167.2	2.35	346.1	[M-H]-	-	Syringaldehyde O-glucoside	Others	1280000	790000	885000	1080000	1180000	1210000
Pun665	Positive	275.1	258.1	5.98	274.1	[M+H]+	-	N-Lauryldiethanolamine	Others	1080000	586000	555000	959000	607000	520000
Pun440	Positive	126.1	97.3	3.66	125.1	[M+H]+	C03557	2-Aminoethylphosphonate	Others	983000	938000	715000	781000	684000	584000
Pun926	Negative	742.1	620.2	1.22	743.075	[M-H]-	C00006	NADP	Others	671000	739000	529000	264000	323000	857000
Pun94	Positive	106	88.1	0.68	105.079	[M+H]+	C06772	Diethanolamine	Others	534000	527000	416000	503000	415000	362000
Pun157	Positive	137	110	1.13	136.039	[M+H]+	-	Allopurinol	Others	377000	194000	275000	302000	215000	283000
Pun148	Positive	96.04	80.2	1.07	95.04	[M+H]+	-	3-Hydroxypyridine	Others	274000	259000	290000	198000	379000	268000
Pun369	Positive	595.2	367.2	3.18	594.159	[M+H]+	C08064	Isovitexin 7-O-glucoside (Saponarin)	Others	259000	202000	221000	263000	207000	110000
Pun1220	Negative	405.13	242.2	4.48	406.13	[M-H]-	-	"E-3,4,5'-Trihydroxy-3'-glucopyranosylstilbene"	Others	203000	269000	264000	202000	171000	148000
Pun819	Negative	140	78.5	0.71	141.019	[M-H]-	-	O-Phosphorylethanolamine	Others	148000	121000	208000	141000	243000	168000
Pun170	Positive	138.091	77.2	1.18	137.091	[M+H]+	-	Hydroxyphenethylamine	Others	145000	92000	125000	181000	106000	153000
Pun89	Positive	169.09	134.1	0.66	168.09	[M+H]+	C00534	4-(Aminomethyl)-5-(hydroxymethyl)-2-methylpyridin-3-ol	Others	138000	109000	221000	117000	89700	57600
Pun1245	Negative	533.3	371.2	4.96	534.21	[M-H]-	C16915	Arctiin	Others	97200	53900	59400	45300	93600	63500
Pun937	Negative	358	96.9	1.27	397.46	[M-K]-	-	(-)-Sinigrin hydrate	Others	67100	76300	109000	73500	34600	38500
Pun300	Positive	144.1	142.9	2.62	143.1	[M+H]+	C04294	4-Methyl-5-thiazoleethanol	Others	27200	22600	32800	38000	41700	39500
Pun738	Positive	400.33	341.4	8.17	399.335	[M+H]+	C02990	L-Palmitoylcarnitine	Others	17000	15900	12200	25000	17400	13000
Pun1208	Negative	717.6	520.1	4.32	718.153	[M-H]-	-	lithospermic acid B	Others	11500	9	9	6510	9	17300
Pun35	Positive	203	112	0.6	202	[M+H]+	C00750	Spermine	Phenolamides	25300000	25900000	24700000	26400000	26200000	29900000
Pun86	Positive	89	71.9	0.64	88.1	[M+H]+	C00134	Putrescine	Phenolamides	1570000	1490000	1780000	1930000	2840000	2780000
Pun297	Positive	495.297	478.4	2.6	494.297	[M+H]+	-	"N', N''-di-p-coumaroylspermine"	Phenolamides	1120000	1070000	957000	734000	956000	1120000
Pun346	Positive	337.2	207.5	2.98	336.2	[M+H]+	-	N-Sinapoyl agmatine	Phenolamides	954000	842000	843000	681000	825000	1130000
Pun290	Positive	277.2	260.8	2.55	276.2	[M+H]+	-	N'-p-Coumaroyl agmatine	Phenolamides	516000	440000	638000	520000	526000	558000
Pun273	Positive	265.1	177.5	2.44	264.1	[M+H]+	C10497	N-Feruloyl putrescine	Phenolamides	283000	165000	485000	382000	338000	1900000
Pun433	Positive	558.282	264.8	3.59	557.282	[M+H]+	-	"N', N''-disinapoylspermidine"	Phenolamides	273000	170000	270000	180000	225000	198000
Pun77	Positive	146.2	72.1	0.57	145.2	[M+H]+	C00315	Spermidine	Phenolamides	263000	326000	315000	287000	572000	218000
Pun99	Positive	131	71.9	0.72	130.111	[M+H]+	C02714	N-Acetylputrescine	Phenolamides	236000	268000	213000	231000	206000	211000
Pun272	Positive	265.1	177.5	2.44	264.1	[M+H]+	-	N'-Feruloyl putrescine	Phenolamides	185000	91200	365000	215000	266000	1260000
Pun85	Positive	131.1	72.1	0.64	130.1	[M+H]+	C00179	Agmatine	Phenolamides	144000	239000	182000	215000	167000	176000
Pun1019	Negative	291.2	119.2	2.36	292.2	[M-H]-	-	N-p-Coumaroyl hydroxyagmatine	Phenolamides	105000	61100	104000	130000	94400	225000
Pun283	Positive	584.2	325.8	2.49	583.2	[M+H]+	-	"N',N"",N""'-p-coumaroyl-cinnamoyl-caffeoyl spermidine"	Phenolamides	69100	37600	52700	118000	55000	81700
Pun296	Positive	349.26	147.1	2.59	348.26	[M+H]+	-	N-p-coumaroylspermine	Phenolamides	60500	56900	49500	57400	83100	59200
Pun257	Positive	235.1	147.4	2.27	234.1	[M+H]+	-	N'-p-Coumaroyl putrescine	Phenolamides	53900	39600	42500	67300	54800	75100
Pun83	Positive	103	86.1	0.62	102.116	[M+H]+	C01672	"1,5-Diaminopentane"	Phenolamides	41400	33600	55000	59400	84600	37500
Pun607	Positive	314	177.5	4.87	313	[M+H]+	C02717	N-Feruloyl tyramine	Phenolamides	15500	36200	106000	9	9	9
Pun311	Positive	307.2	177.5	2.71	306.2	[M+H]+	C18325	N-Feruloyl agmatine	Phenolamides	9	74400	1150000	69200	9	9
Pun221	Positive	348.1	187.7	1.68	347.1	[M+H]+	-	Kinetin 9-riboside	Phytohormones	3960000	3370000	2910000	3510000	2820000	4060000
Pun1253	Negative	263	153.2	5.05	264.136	[M-H]-	C06082	"(+)-cis,trans-Abscisic acid (ABA)"	Phytohormones	2350000	4380000	2950000	3700000	3180000	1930000
Pun1193	Negative	137	92.8	4.12	138.032	[M-H]-	C00805	Salicylic acid (SA)	Phytohormones	1420000	1020000	2700000	1550000	2310000	1740000
Pun985	Negative	299.1	137.2	1.92	300.1	[M-H]-	-	Salicylic acid O-glucoside	Phytohormones	791000	836000	758000	674000	516000	326000
Pun259	Positive	382.2	220.6	2.28	381.2	[M+H]+	-	trans-zeatin N-glucoside	Phytohormones	725000	753000	729000	329000	310000	199000
Pun1290	Negative	209	58.7	5.75	210.126	[M-H]-	C08491	(+)-Jasmonic acid (JA)	Phytohormones	599000	211000	714000	2290000	2660000	1530000
Pun490	Positive	204.251	136.1	3.95	203.117	[M+H]+	C04083	N6-Isopentenyladenine (iP)	Phytohormones	477000	267000	308000	335000	368000	407000
Pun589	Positive	176.1	130.1	4.68	175.063	[M+H]+	C00954	Indole 3-acetic acid (IAA)	Phytohormones	335000	295000	317000	345000	283000	234000
Pun312	Positive	162	145.5	2.72	161	[M+H]+	C19837	Indole carboxylic acid	Phytohormones	122000	130000	213000	116000	235000	143000
Pun670	Positive	213.1	153.2	6.07	212.141	[M+H]+	-	(+)-Dihydrojasmonic acid	Phytohormones	80600	65300	58600	84900	76800	61200
Pun671	Positive	190.1	130.1	6.13	189.079	[M+H]+	-	Methyl indole-3-acetate	Phytohormones	72000	96900	104000	92900	150000	95600
Pun1315	Negative	322.401	130.1	6.57	323.401	[M-H]-	-	N-[(-)-Jasmonoyl]-(L)-Isoleucine (JA-L-Ile)	Phytohormones	28300	22500	43200	65300	112000	87100
Pun1254	Negative	331.2	331.2	5.05	332.162	[M-H]-	C02035	Gibberellin A20	Phytohormones	23700	27000	66900	46300	30600	25700
Pun1302	Negative	329.01	223.2	6.04	330.147	[M-H]-	C11867	Gibberellin A7 (GA7)	Phytohormones	10300	4160	13800	9830	10400	10700
Pun716	Positive	225.1	133.1	7.28	224.141	[M+H]+	C11512	Methyl jasmonate	Phytohormones	9	9	51700	1500000	2200000	1050000
Pun329	Positive	579.1	127.3	2.84	578.142	[M+H]+	-	Procyanidin B2	Proanthocyanidins	802000	1100000	715000	983000	817000	541000
Pun333	Positive	577.1	425.4	2.87	576.1	[M+H]+	-	Procyanidin A3	Proanthocyanidins	74600	108000	56200	52400	32100	44100
Pun489	Positive	577	425.9	3.94	576.127	[M+H]+	C10237	Procyanidin A2	Proanthocyanidins	71700	71000	90600	45900	30200	43900
Pun969	Negative	182.05	138.1	1.67	183.053	[M-H]-	C00847	4-Pyridoxic acid	Pyridine derivatives	2270000	2010000	1940000	1620000	4770000	2790000
Pun137	Positive	138.07	95	0.81	137.071	[M+H]+	C02918	3-Carbamyl-1-methylpyridinium (1-Methylnicotinamide)	Pyridine derivatives	691000	809000	747000	596000	858000	814000
Pun207	Positive	153.06	136.1	1.48	152.059	[M+H]+	-	"1,4-dihydro-1-Methyl-4-oxo-3-pyridinecarboxamide"	Pyridine derivatives	600000	389000	426000	429000	421000	426000
Pun1057	Negative	353.095	191.1	2.74	354.095	[M-H]-	C00852	Chlorogenic acid (3-O-Caffeoylquinic acid)	Quinate and its derivatives	1300000	1420000	1450000	576000	531000	784000
Pun974	Negative	513.1	191.2	1.82	514.1	[M-H]-	-	p-Coumaroyl quinic acid O-glucuronic acid	Quinate and its derivatives	1210000	1360000	1230000	1100000	413000	1440000
Pun795	Negative	191	85	1.13	192.063	[M-H]-	C00296	Quinic acid	Quinate and its derivatives	1020000	832000	1330000	716000	464000	1300000
Pun1043	Negative	353	191.1	2.58	354.095	[M-H]-	C17147	Neochlorogenic acid (5-O-Caffeoylquinic acid)	Quinate and its derivatives	865000	957000	1040000	405000	360000	531000
Pun1034	Negative	481.1	445.4	2.52	482.1	[M-H]-	-	5-O-p-coumaroyl shikimic acid O-hexoside	Quinate and its derivatives	676000	508000	350000	1140000	330000	566000
Pun467	Positive	321.1	147.5	3.78	320.1	[M+H]+	-	5-O-p-Coumaroyl shikimic acid	Quinate and its derivatives	286000	275000	262000	219000	321000	181000
Pun1028	Negative	499.2	173.2	2.45	500.2	[M-H]-	-	3-O-p-coumaroyl quinic acid O-hexoside	Quinate and its derivatives	259000	214000	186000	18800	26800	24000
Pun1004	Negative	499.1	163.2	2.18	500.1	[M-H]-	-	5-O-p-coumaroyl quinic acid O-hexoside	Quinate and its derivatives	258000	211000	188000	21400	26800	20100
Pun1020	Negative	353.1	191.1	2.38	354.095	[M-H]-	-	1-O-Caffeoyl quinic acid	Quinate and its derivatives	163000	195000	209000	47400	89200	89100
Pun1112	Negative	337.1	190.9	3.46	338.1	[M-H]-	-	3-O-p-Coumaroyl quinic acid	Quinate and its derivatives	86400	74900	89700	17200	8070	13100
Pun982	Negative	371.1	179.2	1.9	372.1	[M-H]-	-	Quinacyl syringic acid	Quinate and its derivatives	30700	41800	27000	38700	31000	29500
Pun1062	Negative	337.1	155.8	2.84	338.1	[M-H]-	-	1-O-p-Coumaroyl quinic acid	Quinate and its derivatives	17500	23700	20800	19500	14100	14400
Pun1071	Negative	353.1	191.2	2.91	354.1	[M-H]-	-	4-O-Caffeoyl quinic acid (criptochlorogenic acid)	Quinate and its derivatives	7010	12900	12800	14500	19100	17600
Pun701	Positive	319.1	301.9	6.82	318.1	[M+H]+	-	Phytocassane C	Terpenoids	568000	659000	352000	275000	580000	602000
Pun715	Positive	317.1	299.9	7.28	316.1	[M+H]+	-	Phytocassane D	Terpenoids	387000	324000	422000	1670000	1870000	1950000
Pun1335	Negative	555.3	495.3	7.5	556.304	[M-H]-	C08797	Cucurbitacin E	Terpenoids	220000	61900	64500	53800	27300	291000
Pun1291	Negative	515.3	497.5	5.77	516.309	[M-H]-	C08796	Cucurbitacin D	Terpenoids	27300	29400	30800	27700	33000	33700
Pun468	Positive	485.1	147.5	3.78	484.1	[M+H]+	-	N-hexosyl-p-coumaroyl serotonin	Tryptamine derivatives	2780000	3290000	2940000	2750000	2500000	2270000
Pun377	Positive	219	160.1	3.23	218.106	[M+H]+	C00978	N-Acetyl-5-hydroxytryptamine	Tryptamine derivatives	1470000	1620000	1340000	1080000	1430000	1080000
Pun465	Positive	219.1	189.5	3.78	218.1	[M+H]+	C08309	"5-Methoxy-N,N-dimethyltryptamine"	Tryptamine derivatives	974000	1220000	1350000	1140000	1010000	836000
Pun314	Positive	161.1	144.2	2.72	160.1	[M+H]+	C00398	L-Tryptamine	Tryptamine derivatives	86400	95700	93900	78400	102000	96800
Pun258	Positive	220.2	202.7	2.28	219.2	[M+H]+	C00864	D-Pantothenic acid	Vitamins	12600000	7970000	15200000	9320000	13700000	10800000
Pun392	Positive	245.09	227.1	3.32	244.088	[M+H]+	C00120	Biotin	Vitamins	7390000	6060000	7140000	4240000	3380000	3890000
Pun375	Positive	377	243.2	3.21	376.138	[M+H]+	C00255	Riboflavin	Vitamins	5410000	6540000	4340000	3550000	3980000	2640000
Pun797	Negative	175	87	0.99	176.12	[M-H]-	C00072	L-ascorbate	Vitamins	3860000	18200000	5500000	629000	9	9
Pun208	Positive	123.1	80.3	1.49	122.1	[M+H]+	C00153	Niacinamide	Vitamins	1670000	1330000	1590000	1390000	1400000	1540000
Pun55	Positive	170.1	134.1	1.11	169.074	[M+H]+	C00314	Pyridoxine	Vitamins	1180000	1010000	1000000	1210000	889000	1110000
Pun13	Positive	332.1	314.7	1.14	331.1	[M+H]+	-	Pyridoxine O-glucoside	Vitamins	1130000	1410000	1240000	521000	955000	530000
Pun201	Positive	140	122	1.43	139.027	[M+H]+	C01020	6-hydroxynicotinic acid	Vitamins	900000	969000	969000	2500000	1840000	1070000
Pun773	Positive	445.3	281	10.71	444.303	[M+H]+	C00828	Menaquinone (K2)	Vitamins	743000	641000	1080000	968000	903000	899000
Pun887	Negative	155	111	1.08	156.017	[M-H]-	C00295	Orotic acid	Vitamins	682000	600000	984000	672000	428000	869000
Pun774	Positive	287.2	143.4	10.93	286.23	[M+H]+	C00473	Vitamin A	Vitamins	438000	402000	328000	222000	347000	271000
Pun449	Positive	138.05	78	3.69	137.048	[M+H]+	-	Nicotinic Acid Methyl Ester (Methyl Nicotinate)	Vitamins	210000	161000	222000	169000	346000	171000
Pun1000	Negative	246	78.9	2.16	247.025	[M-H]-	C00018	Pyridoxal 5'-phosphate	Vitamins	170000	106000	106000	78700	91400	54400
Pun933	Negative	248	78.9	1.24	249.04	[M-H]-	C00627	Pyridoxine 5'-phosphate	Vitamins	150000	148000	206000	102000	153000	126000
Pun142	Positive	139	106	0.84	138.043	[M+H]+	-	Nicotinamide-N-oxide	Vitamins	71200	54300	83000	59100	56500	72600
Pun737	Positive	301.2	133.1	8.15	300.209	[M+H]+	C16683	4-Oxoretinol	Vitamins	57800	43700	56900	205000	169000	201000
Pun1058	Negative	277.13	146.2	2.75	278.13	[M-H]-	C00831	Pantetheine	Vitamins	33700	31800	29600	35800	31100	29800
Pun814	Negative	263.1	147.2	0.71	264.1	[M-H]-	C00378	Thiamine	Vitamins	16900	19000	15700	17700	17900	24600
