# Supplementary material for: Methyl jasmonate elicits distinctive hydrolyzable tannin, flavonoid, and phyto-oxylipin responses in pomegranate (Punica granatum L.) leaves
Source: Planta. 2021 Sep 29;254(5):89. doi: 10.1007/s00425-021-03735-9 (PMC8481150; doi:10.1007/s00425-021-03735-9)
Supplement: Supplementary file 7 — Supplementary file7 (XLSX 35 KB) [file 425_2021_3735_MOESM7_ESM.xlsx]

## Sheet: Table S6
Compounds	Class	Ion mode	Q1 (Da)	Q3 (Da) MS only	Rt (min)	Molecular Weight (Da)	Ionization model	KEGG ID	Mock_1	Mock_2	Mock_3	Average_Mock	Standard deviation_Mock	MeJA_1	MeJA_2	MeJA_3	Average_MeJA	Standard deviation_MeJA	VIP	Fold_Change	LogFoldChange	Type
(+)-piperitol	Hydroxycinnamoyl derivatives	Negative	355.126	340.1	6.44	356.126	[M-H]-	-	67400	189000	67300	107900	70234.7	339000	935000	349000	541000	341251	1.71171	5.0139	2.32593	up
Caffeic aldehyde	Hydroxycinnamoyl derivatives	Positive	165.1	95.5	5.99	164.1	[M+H]+	C10945	583000	548000	613000	581333	32532	1190000	1320000	1250000	1.25333e+06	65064.1	1.27167	2.15596	1.10833	up
Cafestol	Terpenoids	Positive	317.2	281.3	7.53	316.204	[M+H]+	C09066	255000	299000	215000	256333	42015.9	949000	743000	687000	793000	137971	1.52233	3.09363	1.6293	up
Phytocassane D	Terpenoids	Positive	317.1	299.9	7.28	316.1	[M+H]+	-	387000	324000	422000	377667	49662.2	1670000	1870000	1950000	1830000	144222	1.82494	4.84554	2.27666	up
Indole-3-carboxaldehyde	Indole derivatives	Negative	144.1	126.1	4.49	145.053	[M-H]-	C08493	14700	17100	18700	16833.3	2013.29	88100	76500	69800	78133.3	9258.69	1.79615	4.64158	2.21462	up
Di-O-methylquercetin	Flavonol	Negative	329	314	6.32	330.074	[M-H]-	C01265	990000	517000	641000	716000	245257	2270000	5670000	1780000	3240000	2.11866e+06	1.61436	4.52514	2.17796	up
Chrysoeriol O-hexosyl-O-hexoside	Flavone	Positive	625.1	331.7	4.12	624.1	[M+H]+	-	48700	74700	27400	50266.7	23688.9	117000	169000	164000	150000	28688	1.46356	2.98408	1.57729	up
Selgin 5-O-hexoside	Flavone	Positive	479.118	302.8	3.54	478.118	[M+H]+	-	217000	189000	155000	187000	31048.3	327000	652000	634000	537667	182665	1.39101	2.87522	1.52367	up
(+)-Jasmonic acid (JA)	Phytohormones	Negative	209	58.7	5.75	210.126	[M-H]-	C08491	599000	211000	714000	508000	263558	2290000	2660000	1530000	2160000	576108	1.70399	4.25197	2.08813	up
N-[(-)-Jasmonoyl]-(L)-Isoleucine (JA-L-Ile)	Phytohormones	Negative	322.401	130.1	6.57	323.401	[M-H]-	-	28300	22500	43200	31333.3	10678.2	65300	112000	87100	88133.3	23367.1	1.41932	2.81277	1.49199	up
2,3-Dihydroxybenzoic acid	Phenolic acids	Negative	153.2	109	2.64	154.027	[M-H]-	C00196	2080000	1800000	3160000	2.34667e+06	718146	6510000	11000000	9450000	8.98667e+06	2.28058e+06	1.64613	3.82955	1.93717	up
Protocatechuic acid	Phenolic acids	Negative	153.1	109.1	2.55	154.027	[M-H]-	C00230	1880000	1660000	2900000	2.14667e+06	661614	5940000	10100000	8470000	8170000	2.09616e+06	1.64178	3.8059	1.92824	up
4-Guanidinobutyric acid	Organic acids	Positive	146.085	85.9	0.77	145.085	[M+H]+	C01035	440000	472000	525000	479000	42930.2	1340000	953000	989000	1094000	213801	1.28937	2.28392	1.19152	up
4-Hydroxy-3,5-diisopropylbenzaldehyde	Benzoic acid derivatives	Positive	207.2	165.5	8.33	206.2	[M+H]+	-	63100	38800	58800	53566.7	12967.8	126000	121000	120000	122333	3214.55	1.30205	2.28376	1.19141	up
6-MethylCoumarin	Coumarins	Positive	161	105.1	6.02	160.052	[M+H]+	-	3450000	854000	5880000	3.39467e+06	2.51346e+06	6920000	6880000	8750000	7.51667e+06	1.06829e+06	1.23993	2.21426	1.14682	up
4-Oxoretinol	Vitamins	Positive	301.2	133.1	8.15	300.209	[M+H]+	C16683	57800	43700	56900	52800	7893.67	205000	169000	201000	191667	19731.5	1.64469	3.63005	1.85999	up
9-KODE	Lipids_Fatty acids	Negative	293.2	249.9	9.12	294.2	[M-H]-	-	27900	19400	30100	25800	5650.66	93300	99500	167000	119933	40878.6	1.75609	4.64858	2.21679	up
13-HOTrE	Lipids_Fatty acids	Negative	293.2	275.6	10.15	294.2	[M-H]-	-	122000	77100	102000	100367	22494.5	414000	379000	471000	421333	46436.3	1.73439	4.19794	2.06968	up
13-HPODE	Lipids_Fatty acids	Negative	311.1	293.4	7.82	312.1	[M-H]-	C04717	64000	35600	49900	49833.3	14200.1	219000	294000	179000	230667	58380.9	1.77063	4.62876	2.21063	up
4-oxo-9Z,11Z,13E,15E-octadecatetraenoic acid	Lipids_Fatty acids	Positive	291	273.9	6.65	290	[M+H]+	-	137000	106000	148000	130333	21779.2	555000	582000	581000	572667	15308	1.76917	4.39386	2.13549	up
9-Hydroxy-(10E,12Z,15Z)-octadecatrienoic acid	Lipids_Fatty acids	Positive	295.2	179.5	9.18	294.2	[M+H]+	-	550000	202000	679000	477000	246737	1510000	1650000	1690000	1.61667e+06	94516.3	1.57968	3.38924	1.76096	up
Punicic acid	Lipids_Fatty acids	Positive	279.3	201.5	8.91	278.3	[M+H]+	C08364	1590000	604000	1610000	1268000	575128	4240000	3880000	4090000	4070000	180831	1.54297	3.20978	1.68247	up
9-HOTrE	Lipids_Fatty acids	Negative	293	275.4	8.37	294	[M-H]-	-	133000	71500	182000	128833	55367.7	250000	269000	348000	289000	51971.1	1.24026	2.24321	1.16556	up
14,15-Dehydrocrepenynic acid	Lipids_Fatty acids	Positive	277.216	157.4	8.47	276.216	[M+H]+	-	5000000	1980000	7030000	4670000	2.54112e+06	8350000	8630000	12200000	9.72667e+06	2.14654e+06	1.14922	2.0828	1.05852	up
12,13-EODE	Lipids_Fatty acids	Negative	295	277.5	9.7	296	[M-H]-	-	40100	26600	28700	31800	7264.3	87600	64300	89800	80566.7	14130.2	1.36655	2.53354	1.34116	up
9,10-EODE	Lipids_Fatty acids	Negative	295	183.3	8.92	296	[M-H]-	-	877000	345000	835000	685667	295772	2310000	2460000	2830000	2.53333e+06	267644	1.64029	3.6947	1.88546	up
MAG (18:4) isomer1	Lipids_Glycerolipids	Positive	351	259.8	6.62	350	[M+H]+	-	507000	360000	572000	479667	108611	1410000	1810000	1890000	1.70333e+06	257164	1.61991	3.55108	1.82826	up
LysoPC 18:1 (2n isomer)	Lipids_Glycerophospholipids	Positive	522.4	184.5	8.86	521.4	[M+H]+	-	10900000	7800000	9010000	9.23667e+06	1.56238e+06	17100000	24800000	21100000	21000000	3.85097e+06	1.27884	2.27355	1.18495	up
LysoPC 18:0 (2n isomer)	Lipids_Glycerophospholipids	Positive	524.1	507.4	8.84	523.1	[M+H]+	-	262000	206000	237000	235000	28053.5	437000	627000	529000	531000	95015.8	1.27921	2.25957	1.17605	up
D-Sedoheptulose 7-phosphate	Carbohydrates	Negative	289	78.9	1.08	290.04	[M-H]-	-	5460000	4000000	4820000	4760000	731847	6390000	9	9	2130006	3.68926e+06	3.56378	0.44748	-1.1601	down
sn-Glycero-3-phosphocholine	Cholines	Positive	258.2	125.2	0.8	258.2	Protonated	C00670	7100000	6560000	6390000	6.68333e+06	370720	3220000	3480000	2150000	2950000	704911	1.29092	0.441397	-1.17985	down
MAG (18:1) isomer1	Lipids_Glycerolipids	Positive	357.2	339.9	8.69	356.2	[M+H]+	-	347000	364000	291000	334000	38196.9	120000	209000	172000	167000	44710.2	1.16712	0.5	-1	down
DGMG (18:2) isomer3	Lipids_Glycerolipids	Positive	696.4	696.3	8.24	695.4	[M+H]+	-	64700	70200	47900	60933.3	11617.4	29200	39100	21800	30033.3	8680.05	1.15659	0.492888	-1.02067	down
DGMG (18:2) isomer2	Lipids_Glycerolipids	Positive	696.4	696.2	7.53	695.4	[M+H]+	-	567000	658000	530000	585000	65871.1	268000	308000	281000	285667	20404.2	1.21804	0.488319	-1.0341	down
MAG (18:3) isomer4	Lipids_Glycerolipids	Positive	353.1	173.7	9.85	352.1	[M+H]+	-	126000	93600	105000	108200	16435.3	67700	39400	45200	50766.7	14948.7	1.21652	0.469193	-1.09175	down
MGMG (18:2) isomer2	Lipids_Glycerolipids	Positive	534.1	338	8.99	533.1	[M+H]+	-	481000	419000	424000	441333	34443.2	158000	250000	188000	198667	46918.4	1.27701	0.450151	-1.15152	down
MGMG (18:2) isomer1	Lipids_Glycerolipids	Positive	534.4	262.9	9.15	533.4	[M+H]+	-	1590000	1560000	1320000	1490000	147986	505000	876000	520000	633667	210001	1.3149	0.42528	-1.23352	down
DGMG (18:2) isomer1	Lipids_Glycerolipids	Positive	696.4	337.8	8.05	695.4	[M+H]+	-	721000	823000	870000	804667	76173	267000	364000	258000	296333	58773.6	1.43989	0.368268	-1.44117	down
O-Phospho-L-serine	Amino acid derivatives	Negative	184.1	78.8	1.19	185.009	[M-H]-	C01005	1090000	1220000	976000	1.09533e+06	122087	589000	359000	628000	525333	145363	1.20139	0.47961	-1.06006	down
Nα-Acetyl-L-arginine	Amino acid derivatives	Positive	217.1	158.1	1.12	216.122	[M+H]+	-	10500000	8380000	8050000	8.97667e+06	1.32952e+06	5340000	4200000	3110000	4.21667e+06	1.11509e+06	1.21885	0.469736	-1.09008	down
Glutathione reduced form	Amino acid derivatives	Positive	308	162	1.13	307.084	[M+H]+	C00051	6400000	4620000	3580000	4.86667e+06	1.42609e+06	2800000	2000000	1380000	2060000	711899	1.25718	0.423288	-1.24029	down
Nicotinic acid adenine dinucleotide	Nucleotide and its derivates	Positive	664.2	524.1	1.14	663.2	[M+H]+	C00003	13900000	12300000	10800000	1.23333e+07	1.55027e+06	4600000	5880000	7430000	5970000	1.41715e+06	1.20215	0.484054	-1.04676	down
Inosine	Nucleotide and its derivates	Positive	269.1	137	0.8	268.081	[M+H]+	C00294	561000	350000	841000	584000	246307	291000	115000	293000	233000	102196	1.22494	0.398973	-1.32564	down
N-Feruloyl tyramine	Phenolamides	Positive	314	177.5	4.87	313	[M+H]+	C02717	15500	36200	106000	52566.7	47418	9	9	9	9	0	4.18909	0.000171211	-12.5119	down
Epigallocatechin (EGC)	Catechin derivatives	Positive	307	139.1	2.73	306	[M+H]+	C12136	135000	198000	147000	160000	33451.5	108000	41700	38900	62866.7	39111.7	1.34881	0.392917	-1.3477	down
trans-zeatin N-glucoside	Phytohormones	Positive	382.2	220.6	2.28	381.2	[M+H]+	-	725000	753000	729000	735667	15143.8	329000	310000	199000	279333	70216.3	1.41369	0.379701	-1.39706	down
Phloridzin	Chalcone and derivatives	Negative	435.13	166.7	4.35	436.137	[M-H]-	C01604	12900000	16900000	14900000	14900000	2000000	5340000	3420000	3900000	4220000	999200	1.6185	0.283221	-1.82	down
Esculin (6,7-Dihydroxycoumarin-6-glucoside)	Coumarins	Negative	339.1	177.1	2.71	340.079	[M-H]-	C09264	125000	179000	87200	130400	46137.6	32900	42900	32600	36133.3	5862.02	1.58103	0.277096	-1.85154	down
Peonidin	Anthocyanins	Positive	301.1	273.6	3.98	301.1	Protonated	C08726	96200	127000	86100	103100	21305.2	51300	45800	50500	49200	2971.53	1.21139	0.477207	-1.06731	down
Cyanidin 3-O-rutinoside (Keracyanin)	Anthocyanins	Positive	595	287.9	2.62	595	Protonated	C08620	1790000	2790000	1810000	2130000	571664	1260000	885000	739000	961333	268757	1.2222	0.45133	-1.14774	down
Cyanidin 3-O-glucoside (Kuromanin)	Anthocyanins	Negative	447.3	284.1	2.55	448.3	[M-H]-	C08604	106000	150000	129000	128333	22007.6	44500	59800	35500	46600	12285.4	1.43198	0.363117	-1.46149	down
Pelargonin	Anthocyanins	Positive	595	271.8	2.4	595	Protonated	C08725	11300000	27400000	12900000	17200000	8.86961e+06	5470000	5370000	3160000	4.66667e+06	1.30577e+06	1.53665	0.271318	-1.88194	down
Cyanidin O-syringic acid	Anthocyanins	Negative	465.1	285.3	2.5	466.1	[M-H]-	-	1860000	2710000	1770000	2.11333e+06	518684	476000	498000	495000	489667	11930.4	1.73538	0.231703	-2.10965	down
Cyanidin	Anthocyanins	Positive	287	231.6	3.45	287.24	Protonated	C05905	844000	1050000	715000	869667	168968	201000	219000	159000	193000	30789.6	1.76827	0.221924	-2.17186	down
6-Hydroxydaidzein	Isoflavone	Negative	269	241.1	4.32	270.053	[M-H]-	C14314	168000	228000	172000	189333	33546	86800	51400	62300	66833.3	18130.2	1.45385	0.352993	-1.50229	down
2'-Hydroxydaidzein	Isoflavone	Negative	269	225	4.37	270.053	[M-H]-	C02495	1850000	2580000	2070000	2.16667e+06	374477	998000	527000	655000	726667	243541	1.48838	0.335385	-1.57611	down
Orobol (5,7,3',4'-tetrahydroxyisoflavone)	Isoflavone	Positive	287.048	241.1	4.83	286.048	[M+H]+	C10510	9540000	8500000	9630000	9.22333e+06	628039	1680000	1300000	2280000	1.75333e+06	494099	1.86947	0.190098	-2.39519	down
Chlorogenic acid (3-O-Caffeoylquinic acid)	Quinate and its derivatives	Negative	353.095	191.1	2.74	354.095	[M-H]-	C00852	1300000	1420000	1450000	1390000	79372.5	576000	531000	784000	630333	134968	1.27552	0.453477	-1.1409	down
Neochlorogenic acid (5-O-Caffeoylquinic acid)	Quinate and its derivatives	Negative	353	191.1	2.58	354.095	[M-H]-	C17147	865000	957000	1040000	954000	87538.6	405000	360000	531000	432000	88639.7	1.2723	0.45283	-1.14296	down
1-O-Caffeoyl quinic acid	Quinate and its derivatives	Negative	353.1	191.1	2.38	354.095	[M-H]-	-	163000	195000	209000	189000	23579.7	47400	89200	89100	75233.3	24104.4	1.35533	0.39806	-1.32894	down
3-O-p-Coumaroyl quinic acid	Quinate and its derivatives	Negative	337.1	190.9	3.46	338.1	[M-H]-	-	86400	74900	89700	83666.7	7769.38	17200	8070	13100	12790	4572.89	1.98757	0.152869	-2.70964	down
3-O-p-coumaroyl quinic acid O-hexoside	Quinate and its derivatives	Negative	499.2	173.2	2.45	500.2	[M-H]-	-	259000	214000	186000	219667	36828.4	18800	26800	24000	23200	4059.56	2.17435	0.105615	-3.24312	down
5-O-p-coumaroyl quinic acid O-hexoside	Quinate and its derivatives	Negative	499.1	163.2	2.18	500.1	[M-H]-	-	258000	211000	188000	219000	35679.1	21400	26800	20100	22766.7	3552.93	2.18227	0.103957	-3.26594	down
Naringenin 7-O-glucoside (Prunin)	Flavanone	Positive	435.121	273.1	4.17	434.121	[M+H]+	C09099	2400000	2810000	2270000	2.49333e+06	281839	1300000	893000	1260000	1151000	224328	1.25167	0.461631	-1.11519	down
Naringenin chalcone	Flavanone	Positive	273.07	153.1	5.47	272.069	[M+H]+	C06561	1120000	1120000	918000	1.05267e+06	116625	273000	511000	271000	351667	137990	1.50127	0.334072	-1.58177	down
Hesperetin 5-O-glucoside	Flavanone	Negative	463.132	301.1	3.81	464.132	[M-H]-	-	1820000	3510000	2700000	2.67667e+06	845242	328000	475000	325000	376000	85749.6	2.0027	0.140473	-2.83163	down
Naringenin	Flavanone	Negative	271.069	151	5.54	272.068	[M-H]-	C00509	982000	924000	1010000	972000	43863.4	346000	237000	155000	246000	95817.5	1.69217	0.253086	-1.9823	down
Isosakuranetin-7-neohesperidoside (Poncirin)	Flavanone	Negative	593	285.2	4.9	594.195	[M-H]-	C09830	6690000	7060000	4570000	6.10667e+06	1.34359e+06	1640000	664000	2170000	1.49133e+06	763928	1.68622	0.244214	-2.03378	down
Eriodictyol	Flavanone	Negative	287.063	135.1	5.03	288.063	[M-H]-	C05631	1260000	1250000	1380000	1.29667e+06	72341.8	273000	285000	295000	284333	11015.1	1.79009	0.21928	-2.18915	down
Phloretin	Flavanone	Negative	273.084	167.1	5.52	274.084	[M-H]-	C00774	1720000	1560000	1550000	1610000	95393.9	186000	122000	74800	127600	55811.1	2.32179	0.0792547	-3.65736	down
Quercetin 3-alpha-L-arabinofuranoside (Avicularin)	Flavonol	Positive	435.085	303	3.96	434.085	[M+H]+	-	1080000	1220000	906000	1.06867e+06	157306	652000	532000	355000	513000	149409	1.19273	0.480037	-1.05878	down
Kaempferol-3-O-robinoside-7-O-rhamnoside (Robinin)	Flavonol	Positive	741.22	433.2	3.31	740.216	[M+H]+	C10178	89400	123000	191000	134467	51761.5	77200	31900	45100	51400	23297.9	1.30191	0.382251	-1.38741	down
Quercetin	Flavonol	Negative	301.043	151.1	5.08	302.043	[M-H]-	C00389	246000	223000	218000	229000	14933.2	65300	95500	70400	77066.7	16166.1	1.50942	0.336536	-1.57117	down
Kaempferol 3-O-rhamnoside (Kaempferin)	Flavonol	Negative	431	285.1	4.45	432.106	[M-H]-	C16911	212000	245000	230000	229000	16522.7	96600	60700	73600	76966.7	18185.3	1.50619	0.336099	-1.57304	down
Morin	Flavonol	Negative	301	151.1	5.08	302.043	[M-H]-	C10105	248000	219000	227000	231333	14977.8	68400	92900	66600	75966.7	14692.3	1.52729	0.328386	-1.60653	down
Kaempferol 7-O-rhamnoside	Flavonol	Negative	431.106	285.1	4.72	432.106	[M-H]-	-	1750000	1900000	1840000	1830000	75498.3	643000	402000	699000	581333	157811	1.54312	0.317668	-1.65441	down
Kaempferol 3-O-glucoside (Astragalin)	Flavonol	Negative	447.101	287.1	4.03	448.101	[M-H]-	C12249	1240000	1490000	1470000	1400000	138924	435000	368000	391000	398000	34044.1	1.62461	0.284286	-1.81459	down
Kaempferol 3-O-galactoside (Trifolin)	Flavonol	Negative	447	284	3.99	448.101	[M-H]-	C12626	18900000	26400000	21100000	2.21333e+07	3.8553e+06	2310000	1740000	1750000	1.93333e+06	326241	2.26458	0.0873494	-3.51706	down
Quercetin 3-O-glucoside (Isotrifoliin)	Flavonol	Negative	463	301.1	3.81	464.096	[M-H]-	C05623	1770000	3390000	2660000	2.60667e+06	811316	457000	488000	454000	466333	18823.7	1.86716	0.1789	-2.48277	down
Quercetin 4'-O-glucoside (Spiraeoside)	Flavonol	Negative	463	301	3.8	464.096	[M-H]-	-	1650000	3270000	2530000	2.48333e+06	811008	360000	479000	313000	384000	85562.8	1.94614	0.154631	-2.6931	down
Quercetin 7-O-rutinoside	Flavonol	Positive	611.2	303.7	3.64	610.2	[M+H]+	-	2790000	5540000	1950000	3.42667e+06	1.87777e+06	255000	367000	179000	267000	94572.7	2.25615	0.0779183	-3.68189	down
Quercetin 3-O-rutinoside (Rutin)	Flavonol	Negative	609.153	609.1	3.62	610.153	[M-H]-	C05625	164000	397000	153000	238000	137808	13600	30900	8970	17823.3	11558.9	2.2905	0.074888	-3.73912	down
Coniferin	Hydroxycinnamoyl derivatives	Negative	341	179.1	2.72	342.132	[M-H]-	C00761	4060000	4450000	3630000	4.04667e+06	410163	2370000	1940000	1320000	1.87667e+06	527857	1.23633	0.463756	-1.10856	down
Vanillic acid	Hydroxycinnamoyl derivatives	Positive	169.042	111	3.32	168.042	[M+H]+	C06672	207000	458000	306000	323667	126429	159000	159000	125000	147667	19629.9	1.14584	0.456231	-1.13216	down
3-(4-Hydroxyphenyl)propionic acid	Hydroxycinnamoyl derivatives	Negative	165.063	92.9	3.84	166.063	[M-H]-	C01744	201000	407000	299000	302333	103040	156000	144000	94300	131433	32713.4	1.20982	0.43473	-1.20181	down
Caffeic acid O-glucoside	Hydroxycinnamoyl derivatives	Negative	341	179.2	3.01	342	[M-H]-	-	844000	1310000	751000	968333	299524	434000	450000	232000	372000	121507	1.33975	0.384165	-1.3802	down
Resveratrol	Hydroxycinnamoyl derivatives	Negative	227.079	143.1	4.74	228.079	[M-H]-	C03582	10400	8310	11600	10103.3	1664.94	9	9	9	9	0	3.85117	0.000890795	-10.1326	down
8-C-hexosyl-apigenin O-hexosyl-O-hexoside	Flavone C-glycosides	Positive	757.2	757	3.05	756.2	[M+H]+	-	344000	582000	318000	414667	145497	193000	134000	136000	154333	33501.2	1.36438	0.372186	-1.4259	down
8-C-hexosyl chrysoeriol O-hexoside	Flavone C-glycosides	Positive	625	397.8	3.41	624	[M+H]+	-	288000	508000	256000	350667	137191	117000	191000	148000	152000	37161.8	1.20938	0.43346	-1.20603	down
C-hexosyl-apigenin O-hexosyl-O-hexoside	Flavone C-glycosides	Positive	757.3	450.1	3.47	756.3	[M+H]+	-	282000	436000	235000	317667	105140	208000	79600	136000	141200	64357.8	1.19291	0.444491	-1.16977	down
Luteolin C-hexoside	Flavone C-glycosides	Negative	447.1	327.3	3.37	448.1	[M-H]-	-	133000	286000	207000	208667	76513.6	60700	116000	66300	81000	30439.9	1.29911	0.388179	-1.36521	down
6-C-hexosyl-hesperetin O-hexoside	Flavone C-glycosides	Positive	627.1	447.3	3.37	626.1	[M+H]+	-	787000	553000	883000	741000	169741	253000	305000	172000	243333	67024.9	1.48406	0.328385	-1.60654	down
Apigenin 4-O-rhamnoside	Flavone	Positive	417.111	270.9	4.84	416.111	[M+H]+	-	2990000	3620000	2200000	2.93667e+06	711501	1960000	678000	941000	1193000	677133	1.30488	0.406243	-1.29959	down
Apigenin O-malonylhexoside	Flavone	Positive	519	271.7	4.45	518	[M+H]+	-	468000	492000	314000	424667	96588.5	220000	72700	149000	147233	73665.9	1.43049	0.346703	-1.52823	down
Apigenin 7-O-glucoside (Cosmosiin)	Flavone	Negative	431.1	269.2	4.11	432.1	[M-H]-	C04608	14400000	17500000	14100000	1.53333e+07	1.88237e+06	6880000	3820000	4910000	5.20333e+06	1.55095e+06	1.49002	0.339348	-1.55916	down
Chrysin O-hexoside	Flavone	Positive	417.2	255.8	4.96	416.2	[M+H]+	-	3620000	2870000	3710000	3400000	461194	832000	649000	970000	817000	161025	1.72284	0.240294	-2.05713	down
Apigenin	Flavone	Positive	271.053	215.1	5.62	270.053	[M+H]+	C01477	1530000	1440000	1650000	1540000	105357	426000	270000	335000	343667	78360.3	1.77512	0.22316	-2.16385	down
Acacetin O-acetyl hexoside	Flavone	Negative	487.1	283.2	2.57	488.1	[M-H]-	-	518000	347000	385000	416667	89790.5	86500	84200	90100	86933.3	2973.77	1.80128	0.20864	-2.26091	down
Luteolin	Flavone	Negative	285	133.1	5.04	286	[M-H]-	C01514	1370000	1330000	1450000	1.38333e+06	61101	242000	248000	374000	288000	74538.6	1.81919	0.208193	-2.26401	down
Luteolin 7-O-glucoside (Cynaroside)	Flavone	Positive	449.1	287.1	3.77	448.101	[M+H]+	C03951	17400000	16400000	15900000	1.65667e+07	763763	2400000	1810000	2150000	2120000	296142	2.08511	0.127968	-2.96615	down
Apigenin 7-O-neohesperidoside (Rhoifolin)	Flavone	Positive	579.164	271.1	4.02	578.164	[M+H]+	C12627	273000	478000	3410000	1387000	1.75497e+06	229000	137000	147000	171000	50477.7	1.48972	0.123288	-3.0199	down
Chrysoeriol 5-O-hexoside	Flavone	Negative	461.1	285.2	3.8	462.1	[M-H]-	-	116000	157000	118000	130333	23115.7	9	9	9	9	0	4.50066	6.90537e-05	-13.8219	down
