# Supplementary material for: Methyl jasmonate elicits distinctive hydrolyzable tannin, flavonoid, and phyto-oxylipin responses in pomegranate (Punica granatum L.) leaves
Source: Planta. 2021 Sep 29;254(5):89. doi: 10.1007/s00425-021-03735-9 (PMC8481150; doi:10.1007/s00425-021-03735-9)
Supplement: Supplementary file 8 — Supplementary file8 (XLSX 36 KB) [file 425_2021_3735_MOESM8_ESM.xlsx]

## Sheet: Pgr025417 (Lipoxygenase)
#pattern name	Family	sequence name	start	stop	strand	score	p-value	q-value	matched sequence
Eucgr.D00264	ARF	promoter	257	265	-	12.0606	1.36e-05	0.0259	TCTGTCGGC
Eucgr.B03551	ARF	promoter	256	265	+	11.7385	2.81e-05	0.0546	CGCCGACAGA
Eucgr.D00588	ARF	promoter	278	287	+	11.5741	6.74e-05	0.131	ATGTCGGGAT
Eucgr.F02090	ARF	promoter	257	266	+	11.3846	6.86e-05	0.133	GCCGACAGAT
Eucgr.G00076	ARF	promoter	257	264	+	12.7273	7.2e-05	0.141	GCCGACAG
Eucgr.H04693	ARR-B	promoter	179	188	+	11.8889	5.2e-05	0.0992	TAAGATATGG
Eucgr.D00428	BES1	promoter	804	814	-	9.50769	3.89e-05	0.0754	TGCACGTGATC
Eucgr.F01541	BES1	promoter	885	904	-	8.27692	8.32e-05	0.158	GTGCGCGTGCGTGTGCCGGT
Eucgr.E04247	bHLH	promoter	255	268	-	15.4615	3.96e-06	0.00766	TGATCTGTCGGCGG
Eucgr.H00748	bHLH	promoter	806	813	+	13.7216	1.72e-05	0.0335	TCACGTGC
Eucgr.A02043	bHLH	promoter	806	813	+	13.9857	2e-05	0.0389	TCACGTGC
Eucgr.B01825	bHLH	promoter	806	815	-	12.7385	3.62e-05	0.0702	GTGCACGTGA
Eucgr.D02499	bHLH	promoter	806	813	+	13.4639	3.72e-05	0.0724	TCACGTGC
Eucgr.F00100	bHLH	promoter	798	818	+	11.24	4.76e-05	0.084	ATTCTCGATCACGTGCACGGT
Eucgr.B00645	bHLH	promoter	799	812	-	11.4769	4.76e-05	0.0916	CACGTGATCGAGAA
Eucgr.H00174	bHLH	promoter	900	909	+	8.11475	5.35e-05	0.0387	CGCACGCGCC
Eucgr.H00174	bHLH	promoter	900	909	-	8.11475	5.35e-05	0.0387	GGCGCGTGCG
Eucgr.K03293	bHLH	promoter	806	813	+	10.8345	7.55e-05	0.0732	TCACGTGC
Eucgr.K03293	bHLH	promoter	806	813	-	10.8345	7.55e-05	0.0732	GCACGTGA
Eucgr.C02592	bHLH	promoter	805	814	+	11.3673	7.89e-05	0.0741	ATCACGTGCA
Eucgr.C02592	bHLH	promoter	805	814	-	11.3673	7.89e-05	0.0741	TGCACGTGAT
Eucgr.H00174	bHLH	promoter	805	814	+	7.03279	8e-05	0.0387	ATCACGTGCA
Eucgr.H00174	bHLH	promoter	805	814	-	7.03279	8e-05	0.0387	TGCACGTGAT
Eucgr.K03592	bHLH	promoter	545	558	+	10.84	8.2e-05	0.158	TGAATGGGACGTGA
Eucgr.E00047	bHLH	promoter	806	813	-	10.8652	8.54e-05	0.166	GCACGTGA
Eucgr.F00100	bHLH	promoter	543	563	+	9.66667	8.86e-05	0.084	TTTGAATGGGACGTGAAAGTA
Eucgr.B03392	bHLH	promoter	799	819	-	10.7385	8.92e-05	0.169	CACCGTGCACGTGATCGAGAA
Eucgr.J00019	Dof	promoter	742	762	-	10.1061	9.7e-05	0.162	CCTATTTTTTCTTTCTTGCGT
Eucgr.K02883	E2F/DP	promoter	662	682	-	2.84286	3.79e-05	0.0715	AATATCAAGATCCCGCCCACA
Eucgr.E01593	ERF	promoter	252	266	-	14.2923	9.81e-06	0.0189	ATCTGTCGGCGGGAT
Eucgr.D02102	ERF	promoter	249	263	-	13.3692	1.69e-05	0.0327	TGTCGGCGGGATGGT
Eucgr.H02094	ERF	promoter	250	266	-	9.87692	4.77e-05	0.0916	ATCTGTCGGCGGGATGG
Eucgr.A02834	ERF	promoter	254	265	+	11.9846	5.85e-05	0.113	CCCGCCGACAGA
Eucgr.F00192	ERF	promoter	252	264	-	10.9692	6.35e-05	0.123	CTGTCGGCGGGAT
Eucgr.G00393	ERF	promoter	253	267	+	9.07692	7.21e-05	0.139	TCCCGCCGACAGATC
Eucgr.F00497	ERF	promoter	256	265	+	10.7449	7.39e-05	0.144	CGCCGACAGA
Eucgr.A00908	FAR1	promoter	900	911	+	14.4714	8.27e-06	0.016	CGCACGCGCCCG
Eucgr.A00908	FAR1	promoter	894	905	+	12.6857	1.97e-05	0.019	CGCACGCGCACG
Eucgr.C04090	FAR1	promoter	892	906	+	8.78462	6.23e-05	0.12	CACGCACGCGCACGC
Eucgr.H01993	G2-like	promoter	777	787	-	12.0769	5.23e-05	0.0956	CTGAAGATTCA
Eucgr.G02163	GRAS	promoter	744	763	+	10.6901	7.6e-05	0.145	GCAAGAAAGAAAAAATAGGA
Eucgr.G02520	HD-ZIP	promoter	155	165	-	12.5373	3.98e-05	0.0701	CTAATAATTAT
Eucgr.F03066	HD-ZIP	promoter	155	169	-	11.2537	5.2e-05	0.091	GAAACTAATAATTAT
Eucgr.I01817	HD-ZIP	promoter	155	165	-	11.9851	6.35e-05	0.111	CTAATAATTAT
Eucgr.A01575	HD-ZIP	promoter	154	166	+	10.7463	7.04e-05	0.119	CATAATTATTAGT
Eucgr.I02464	HD-ZIP	promoter	148	168	-	10.1364	8.89e-05	0.152	AAACTAATAATTATGCTTAGG
Eucgr.K03284	LBD	promoter	461	475	-	11.8308	3.45e-05	0.0666	CCGGAGATCATGGAT
Eucgr.E01414	LBD	promoter	457	475	+	11.5538	4.24e-05	0.081	AATGATCCATGATCTCCGG
Eucgr.E01006	MIKC_MADS	promoter	987	1000	+	10.7077	7.04e-05	0.133	CCAAAGATAGAAAT
Eucgr.B00301	MYB	promoter	924	938	+	15.1692	3.55e-06	0.00643	TATATGTAACGGAAC
Eucgr.B03417	MYB	promoter	559	573	+	11.3538	6.74e-05	0.13	AAGTAACGCTCCAGC
Eucgr.B02800	MYB	promoter	855	875	-	10.1358	7.65e-05	0.132	AGTGTATTGGATAAACTAATT
Eucgr.C02893	MYB	promoter	585	599	-	10.4308	9.43e-05	0.175	TTTGCTGTCCGTTGG
Eucgr.K00122	MYB_related	promoter	858	872	-	13.5692	1.33e-05	0.0177	GTATTGGATAAACTA
Eucgr.K00122	MYB_related	promoter	328	342	+	13.0615	1.99e-05	0.0177	AATTTGGATATGGAA
Eucgr.D02103	MYB_related	promoter	856	870	+	12.9538	2.29e-05	0.0414	ATTAGTTTATCCAAT
Eucgr.B00377	MYB_related	promoter	858	871	-	12.6615	2.65e-05	0.048	TATTGGATAAACTA
Eucgr.H02312	MYB_related	promoter	829	836	-	13.4444	3.37e-05	0.066	TTAGGGCA
Eucgr.C03658	MYB_related	promoter	858	872	+	12.0308	3.63e-05	0.0621	TAGTTTATCCAATAC
Eucgr.B02575	MYB_related	promoter	331	340	+	11.8557	5.71e-05	0.0662	TTGGATATGG
Eucgr.B00377	MYB_related	promoter	329	342	+	10.9538	6.58e-05	0.0596	ATTTGGATATGGAA
Eucgr.D02103	MYB_related	promoter	330	344	-	11.2923	6.7e-05	0.0605	ATTTCCATATCCAAA
Eucgr.C03658	MYB_related	promoter	328	342	-	10.9077	6.85e-05	0.0621	TTCCATATCCAAATT
Eucgr.B02575	MYB_related	promoter	860	869	-	11.5876	7.01e-05	0.0662	TTGGATAAAC
Eucgr.D02027	NAC	promoter	554	568	+	11.7077	5.18e-05	0.0987	CGTGAAAGTAACGCT
Eucgr.E01600	SBP	promoter	705	720	-	12.5227	3.45e-05	0.051	TTATATGTACTTATAT
Eucgr.E01600	SBP	promoter	388	403	-	11.9318	6.03e-05	0.051	AGCTATGTACCTATTA
Eucgr.I02038	TCP	promoter	185	197	+	14.4933	5e-06	0.00967	ATGGGGTCCACGA
Eucgr.F02587	TCP	promoter	185	197	-	14.6	6.32e-06	0.0122	TCGTGGACCCCAT
Eucgr.B00608	TCP	promoter	535	542	-	14.537	1.72e-05	0.0337	GGGACCAT
Eucgr.F01204	TCP	promoter	186	195	+	12.5155	2.48e-05	0.0483	TGGGGTCCAC
Eucgr.B03529	TCP	promoter	187	195	+	11.9072	3.45e-05	0.0674	GGGGTCCAC
Eucgr.B00471	TCP	promoter	176	195	+	-0.431818	3.84e-05	0.0733	CAGTAAGATATGGGGTCCAC
Eucgr.I02038	TCP	promoter	533	545	-	7.09333	7.19e-05	0.0696	AAAGGGACCATAT
Eucgr.B00608	TCP	promoter	188	195	+	8.24074	7.72e-05	0.0755	GGGTCCAC
Eucgr.K02654	TCP	promoter	167	196	-	6	8e-05	0.149	CGTGGACCCCATATCTTACTGCAGGATGAA
Eucgr.B03553	Trihelix	promoter	820	837	+	14.7714	1.66e-06	0.00299	ATAAAAACGTGCCCTAAA
Eucgr.L00152	Trihelix	promoter	425	439	-	12.4286	2.88e-05	0.051	ATTTTTTTTAACTCT
Eucgr.J02429	WOX	promoter	239	249	-	10.4321	8.71e-05	0.153	TCATTGAATCA
Eucgr.F00187	WRKY	promoter	579	592	-	7.58462	6.91e-05	0.129	TCCGTTGGCTTCAT

## Sheet: Pgr005566 (Chalcone synthase)
#pattern name	Family	sequence name	start	stop	strand	score	p-value	q-value	matched sequence
Eucgr.G02838	ARF	promoter	146	166	-	-1.30488	3.9e-05	0.0761	TCGACGCTATTGGTTGGAAAA
Eucgr.H04693	ARR-B	promoter	733	742	-	11.3148	7.76e-05	0.153	GTAGATATGG
Eucgr.F00044	B3	promoter	146	166	-	-6.41429	9.6e-05	0.188	TCGACGCTATTGGTTGGAAAA
Eucgr.D01054	BBR-BPC	promoter	830	850	+	0.786667	3.08e-05	0.0579	CTCCCACCCCCTCTCCCATTT
Eucgr.G02067	BBR-BPC	promoter	823	846	-	-1.75385	9.3e-05	0.171	GGGAGAGGGGGTGGGAGGGGATTT
Eucgr.D02573	BES1	promoter	483	497	-	8.63077	7.27e-05	0.139	CTACACGTACCATTT
Eucgr.D00428	BES1	promoter	770	780	+	5.43077	7.59e-05	0.149	TCCACGTGGCG
Eucgr.K03592	bHLH	promoter	771	784	-	15.4	3.51e-06	0.00672	CGAACGCCACGTGG
Eucgr.D00877	bHLH	promoter	309	322	+	12.0093	9.42e-06	0.0184	AATTAAACACATGA
Eucgr.I00906	bHLH	promoter	771	779	-	13.1327	1.18e-05	0.0231	GCCACGTGG
Eucgr.B01825	bHLH	promoter	771	780	-	13.2462	2.69e-05	0.053	CGCCACGTGG
Eucgr.A02043	bHLH	promoter	771	778	-	13.7857	2.72e-05	0.0268	CCACGTGG
Eucgr.A02043	bHLH	promoter	771	778	+	13.7857	2.72e-05	0.0268	CCACGTGG
Eucgr.I00906	bHLH	promoter	770	778	+	12.3367	3.01e-05	0.0294	TCCACGTGG
Eucgr.B03113	bHLH	promoter	772	786	+	11.6154	4.09e-05	0.0794	CACGTGGCGTTCGAC
Eucgr.C02592	bHLH	promoter	770	779	+	11.7959	4.82e-05	0.0464	TCCACGTGGC
Eucgr.C02592	bHLH	promoter	770	779	-	11.7959	4.82e-05	0.0464	GCCACGTGGA
Eucgr.F00100	bHLH	promoter	766	786	-	11.0933	5.08e-05	0.0975	GTCGAACGCCACGTGGAGTTG
Eucgr.B01825	bHLH	promoter	769	778	+	11.8462	5.68e-05	0.0559	CTCCACGTGG
Eucgr.H00174	bHLH	promoter	770	779	+	7.78689	6.08e-05	0.0599	TCCACGTGGC
Eucgr.H00174	bHLH	promoter	770	779	-	7.78689	6.08e-05	0.0599	GCCACGTGGA
Eucgr.H00748	bHLH	promoter	771	778	+	12.0309	6.17e-05	0.0605	CCACGTGG
Eucgr.H00748	bHLH	promoter	771	778	-	12.0309	6.17e-05	0.0605	CCACGTGG
Eucgr.D02499	bHLH	promoter	771	778	+	12.1753	6.17e-05	0.0608	CCACGTGG
Eucgr.D02499	bHLH	promoter	771	778	-	12.1753	6.17e-05	0.0608	CCACGTGG
Eucgr.B00645	bHLH	promoter	772	785	+	10.4923	6.34e-05	0.0633	CACGTGGCGTTCGA
Eucgr.B03392	bHLH	promoter	764	784	-	11.2462	7.09e-05	0.0892	CGAACGCCACGTGGAGTTGGG
Eucgr.B03392	bHLH	promoter	765	785	+	10.6462	9.27e-05	0.0892	CCAACTCCACGTGGCGTTCGA
Eucgr.B00645	bHLH	promoter	716	729	-	8.66154	9.32e-05	0.0633	CACATGACACGGCC
Eucgr.B00645	bHLH	promoter	316	329	+	8.41538	9.79e-05	0.0633	CACATGACCTGACC
Eucgr.H01256	bZIP	promoter	771	780	+	12.8469	6.19e-06	0.0121	CCACGTGGCG
Eucgr.E00223	bZIP	promoter	766	780	+	12	1.74e-05	0.0244	CAACTCCACGTGGCG
Eucgr.J01431	bZIP	promoter	538	549	+	7.23457	2.09e-05	0.041	TGATGACGTGCA
Eucgr.E00223	bZIP	promoter	769	783	-	10.9846	2.5e-05	0.0244	GAACGCCACGTGGAG
Eucgr.J00320	bZIP	promoter	769	783	-	9.23077	3.38e-05	0.0351	GAACGCCACGTGGAG
Eucgr.F02337	bZIP	promoter	768	785	-	9.6	3.61e-05	0.0675	TCGAACGCCACGTGGAGT
Eucgr.J00320	bZIP	promoter	766	780	+	8.92308	3.63e-05	0.0351	CAACTCCACGTGGCG
Eucgr.H01256	bZIP	promoter	769	778	-	11.449	3.87e-05	0.0378	CCACGTGGAG
Eucgr.A01499	bZIP	promoter	767	784	-	8.58462	4.08e-05	0.0463	CGAACGCCACGTGGAGTT
Eucgr.A01499	bZIP	promoter	765	782	+	7.8	4.76e-05	0.0463	CCAACTCCACGTGGCGTT
Eucgr.E00078	bZIP	promoter	769	783	+	8.81538	5.14e-05	0.0619	CTCCACGTGGCGTTC
Eucgr.E00078	bZIP	promoter	766	780	-	8.10769	6.33e-05	0.0619	CGCCACGTGGAGTTG
Eucgr.F02337	bZIP	promoter	764	781	+	6.69231	6.93e-05	0.0675	CCCAACTCCACGTGGCGT
Eucgr.H04338	bZIP	promoter	768	779	+	11.1856	8.43e-05	0.0903	ACTCCACGTGGC
Eucgr.H04338	bZIP	promoter	538	549	+	10.9794	9.35e-05	0.0903	TGATGACGTGCA
Eucgr.A00553	C2H2	promoter	827	845	+	12.7886	1.01e-05	0.0188	CCCCTCCCACCCCCTCTCC
Eucgr.J01041	C2H2	promoter	845	855	-	11.5538	1.85e-05	0.0366	GAGTGAAATGG
Eucgr.A00553	C2H2	promoter	833	851	+	10.9187	2.85e-05	0.0219	CCACCCCCTCTCCCATTTC
Eucgr.A00553	C2H2	promoter	830	848	+	10.3821	3.8e-05	0.0219	CTCCCACCCCCTCTCCCAT
Eucgr.A00553	C2H2	promoter	824	842	+	9.98374	4.68e-05	0.0219	AATCCCCTCCCACCCCCTC
Eucgr.A00553	C2H2	promoter	826	844	+	9.20325	6.99e-05	0.0262	TCCCCTCCCACCCCCTCTC
Eucgr.D02497	C2H2	promoter	256	263	+	10.6462	7.59e-05	0.147	AGAAGTAG
Eucgr.H04035	CAMTA	promoter	741	758	-	11.2462	5.78e-05	0.113	GCCTGTACAAGCCGTGGT
Eucgr.B01031	CPP	promoter	462	474	+	12.4216	4.21e-06	0.00824	AGAAATTTTAAAT
Eucgr.K02966	G2-like	promoter	559	569	-	13.4308	1.09e-05	0.0215	AAGAGAATGTA
Eucgr.B02313	G2-like	promoter	266	279	-	12.1707	1.66e-05	0.0326	CTATGATTCGGTCA
Eucgr.E04232	G2-like	promoter	649	661	+	13	2.29e-05	0.0399	CATCGAATATTCG
Eucgr.D00972	G2-like	promoter	649	661	+	13	2.29e-05	0.0399	CATCGAATATTCG
Eucgr.E04232	G2-like	promoter	652	664	-	12	4.05e-05	0.0399	TTTCGAATATTCG
Eucgr.D00972	G2-like	promoter	652	664	-	12	4.05e-05	0.0399	TTTCGAATATTCG
Eucgr.D02611	G2-like	promoter	649	662	+	12.0923	4.61e-05	0.0909	CATCGAATATTCGA
Eucgr.K01476	G2-like	promoter	649	662	+	11.5385	8.05e-05	0.158	CATCGAATATTCGA
Eucgr.D02611	G2-like	promoter	651	664	-	10.8615	9.45e-05	0.0932	TTTCGAATATTCGA
Eucgr.J00922	GATA	promoter	130	137	+	14.1546	1.9e-05	0.0372	TAGATCTG
Eucgr.J03166	GATA	promoter	11	29	-	3.85333	6.42e-05	0.126	CATTTTCATTACAATAATT
Eucgr.H04023	GATA	promoter	12	38	-	-6.67416	7.18e-05	0.14	GATGACTAACATTTTCATTACAATAAT
Eucgr.C00602	GATA	promoter	126	138	+	10.5692	0.0001	0.194	TGACTAGATCTGG
Eucgr.I02464	HD-ZIP	promoter	2	22	-	13.5758	1.35e-05	0.0257	ATTACAATAATTTTGCCTTAT
Eucgr.I01817	HD-ZIP	promoter	9	19	-	12.8507	3.38e-05	0.066	ACAATAATTTT
Eucgr.G02520	HD-ZIP	promoter	9	19	-	12.3731	4.49e-05	0.0874	ACAATAATTTT
Eucgr.A01575	HD-ZIP	promoter	8	20	+	11.5522	4.69e-05	0.0919	CAAAATTATTGTA
Eucgr.K00238	HSF	promoter	653	664	+	9.95385	8.7e-05	0.172	GAATATTCGAAA
Eucgr.C02148	LBD	promoter	952	972	-	10.5077	3.88e-05	0.0585	CGTCCCGCGCACCTACCGCTG
Eucgr.K02809	LBD	promoter	950	970	-	9.21538	5.63e-05	0.11	TCCCGCGCACCTACCGCTGGA
Eucgr.C02148	LBD	promoter	937	957	+	9.63077	5.97e-05	0.0585	CGGCCACCGGAGCTCCAGCGG
Eucgr.G03284	MIKC_MADS	promoter	444	462	+	9.61538	5.7e-05	0.111	GTTTCTGGTTTGATAAAGA
Eucgr.A02846	MIKC_MADS	promoter	536	542	-	12.7867	6.55e-05	0.13	CATCATC
Eucgr.E01006	MIKC_MADS	promoter	906	919	-	10.4462	8.12e-05	0.16	ACCAAAGGAGAGAG
Eucgr.E04323	MYB	promoter	945	965	+	15.7385	1.65e-06	0.00311	GGAGCTCCAGCGGTAGGTGCG
Eucgr.I01791	MYB	promoter	582	592	+	12.9429	1.4e-05	0.0273	AATTTTGTTGG
Eucgr.F02583	MYB	promoter	955	965	+	13.2268	2.09e-05	0.0412	CGGTAGGTGCG
Eucgr.I00663	MYB	promoter	952	964	+	7.2716	2.42e-05	0.025	CAGCGGTAGGTGC
Eucgr.F02207	MYB	promoter	952	964	+	7.2716	2.42e-05	0.025	CAGCGGTAGGTGC
Eucgr.I00663	MYB	promoter	829	841	-	7.03704	2.58e-05	0.025	AGGGGGTGGGAGG
Eucgr.F02207	MYB	promoter	829	841	-	7.03704	2.58e-05	0.025	AGGGGGTGGGAGG
Eucgr.H01058	MYB	promoter	955	964	-	12.2371	2.76e-05	0.0545	GCACCTACCG
Eucgr.G03029	MYB	promoter	357	370	+	12.5385	2.82e-05	0.0556	TACATTATCTTCTA
Eucgr.B00502	MYB	promoter	827	844	-	12.0615	3.05e-05	0.0588	GAGAGGGGGTGGGAGGGG
Eucgr.K01545	MYB	promoter	145	163	+	12.3846	3.09e-05	0.0584	CTTTTCCAACCAATAGCGT
Eucgr.K00555	MYB	promoter	951	965	-	12.6	3.26e-05	0.0627	CGCACCTACCGCTGG
Eucgr.B03684	MYB	promoter	955	964	+	12.787	3.8e-05	0.0748	CGGTAGGTGC
Eucgr.I00442	MYB	promoter	956	965	+	12.08	4.85e-05	0.081	GGTAGGTGCG
Eucgr.G03385	MYB	promoter	954	964	+	11.4769	5.69e-05	0.112	GCGGTAGGTGC
Eucgr.I02057	MYB	promoter	798	811	-	11.6923	6.08e-05	0.12	GGGGTTAGGTTTGA
Eucgr.K02659	MYB	promoter	354	368	+	11.2615	7.23e-05	0.14	AAGTACATTATCTTC
Eucgr.I00442	MYB	promoter	799	808	-	11.3467	8.25e-05	0.081	GTTAGGTTTG
Eucgr.G02591	MYB	promoter	359	371	-	10.7692	8.69e-05	0.17	ATAGAAGATAATG
Eucgr.B00023	MYB	promoter	791	811	-	10.7538	9.6e-05	0.185	GGGGTTAGGTTTGATGGACGG
Eucgr.J02279	MYB	promoter	953	965	-	10.6714	9.76e-05	0.189	CGCACCTACCGCT
Eucgr.J02841	MYB_related	promoter	796	810	+	9.21429	4.4e-05	0.0866	CATCAAACCTAACCC
Eucgr.C03658	MYB_related	promoter	357	371	+	10.2308	9.67e-05	0.188	TACATTATCTTCTAT
Eucgr.F04341	NAC	promoter	977	998	-	13.3385	1.06e-05	0.0207	TACGTGTTATATATGTATATAT
Eucgr.F00106	TALE	promoter	620	639	-	10.8961	5.65e-05	0.106	GGGTCTGTGCGTGCTTGTGT
Eucgr.A01053	WRKY	promoter	265	275	+	13.25	1.59e-05	0.0304	TTGACCGAATC

## Sheet: Pgr025966 (Chalcone isomerase)
#pattern name	Family	sequence name	start	stop	strand	score	p-value	q-value	matched sequence
Eucgr.F02223	AP2	promoter	855	875	+	6.21591	7.63e-05	0.149	ACGCACGTGCACCGATCTACC
Eucgr.B03551	ARF	promoter	171	180	-	11.9846	1.85e-05	0.036	TGCCGACATG
Eucgr.D00264	ARF	promoter	171	179	+	11.5253	2.79e-05	0.0554	CATGTCGGC
Eucgr.G00076	ARF	promoter	172	179	-	12.8523	5.75e-05	0.113	GCCGACAT
Eucgr.F02090	ARF	promoter	170	179	-	11.1846	7.9e-05	0.155	GCCGACATGG
Eucgr.D00588	ARF	promoter	172	181	+	10.8056	9.69e-05	0.19	ATGTCGGCAT
Eucgr.H00815	B3	promoter	476	484	-	12.087	4.11e-05	0.0539	TCGCATGCA
Eucgr.H00815	B3	promoter	475	483	+	11.8623	5.48e-05	0.0539	TTGCATGCG
Eucgr.F01541	BES1	promoter	855	874	+	16.1692	2.89e-06	0.00559	ACGCACGTGCACCGATCTAC
Eucgr.D00428	BES1	promoter	855	865	-	15.7231	4.62e-06	0.00802	TGCACGTGCGT
Eucgr.D00428	BES1	promoter	856	866	+	14.8	8.12e-06	0.00802	CGCACGTGCAC
Eucgr.F01541	BES1	promoter	847	866	-	12.9077	1.51e-05	0.0146	GTGCACGTGCGTTAGACGGG
Eucgr.D02573	BES1	promoter	855	869	+	9.86154	4.76e-05	0.0938	ACGCACGTGCACCGA
Eucgr.F00100	bHLH	promoter	849	869	+	16.92	1.03e-06	0.002	CGTCTAACGCACGTGCACCGA
Eucgr.C02592	bHLH	promoter	856	865	+	13.6122	1.84e-06	0.00182	CGCACGTGCA
Eucgr.C02592	bHLH	promoter	856	865	-	13.6122	1.84e-06	0.00182	TGCACGTGCG
Eucgr.B03113	bHLH	promoter	849	863	-	16	2.54e-06	0.00499	CACGTGCGTTAGACG
Eucgr.B03392	bHLH	promoter	850	870	-	15.3077	3.3e-06	0.00644	ATCGGTGCACGTGCGTTAGAC
Eucgr.K03293	bHLH	promoter	857	864	+	15.0791	7.24e-06	0.00715	GCACGTGC
Eucgr.K03293	bHLH	promoter	857	864	-	15.0791	7.24e-06	0.00715	GCACGTGC
Eucgr.E00277	bHLH	promoter	857	864	+	14.7561	7.24e-06	0.00717	GCACGTGC
Eucgr.E00277	bHLH	promoter	857	864	-	14.7561	7.24e-06	0.00717	GCACGTGC
Eucgr.E00047	bHLH	promoter	857	864	+	15.5281	7.24e-06	0.00719	GCACGTGC
Eucgr.E00047	bHLH	promoter	857	864	-	15.5281	7.24e-06	0.00719	GCACGTGC
Eucgr.I00906	bHLH	promoter	856	864	+	13.3673	1.03e-05	0.0204	CGCACGTGC
Eucgr.H00748	bHLH	promoter	857	864	+	13.6082	2.45e-05	0.0243	GCACGTGC
Eucgr.H00748	bHLH	promoter	857	864	-	13.6082	2.45e-05	0.0243	GCACGTGC
Eucgr.B00645	bHLH	promoter	850	863	-	12.6615	3e-05	0.0591	CACGTGCGTTAGAC
Eucgr.H00174	bHLH	promoter	856	865	+	9.91803	3.12e-05	0.0307	CGCACGTGCA
Eucgr.H00174	bHLH	promoter	856	865	-	9.91803	3.12e-05	0.0307	TGCACGTGCG
Eucgr.K03592	bHLH	promoter	857	870	-	12.0933	4.45e-05	0.087	ATCGGTGCACGTGC
Eucgr.D02499	bHLH	promoter	857	864	+	12.3608	5.44e-05	0.0536	GCACGTGC
Eucgr.D02499	bHLH	promoter	857	864	-	12.3608	5.44e-05	0.0536	GCACGTGC
Eucgr.I00906	bHLH	promoter	857	865	-	11.5306	5.94e-05	0.0589	TGCACGTGC
Eucgr.D00877	bHLH	promoter	73	86	-	6.60185	7.73e-05	0.152	TGTCAGTGACATGA
Eucgr.B01825	bHLH	promoter	855	864	+	10.9077	8.77e-05	0.173	ACGCACGTGC
Eucgr.F01867	bZIP	promoter	168	182	-	8.66154	3.46e-05	0.068	AATGCCGACATGGAC
Eucgr.J00491	bZIP	promoter	81	91	-	10.2154	4.08e-05	0.0774	GATTATGTCAG
Eucgr.J01431	bZIP	promoter	169	180	-	4.09877	5.28e-05	0.104	TGCCGACATGGA
Eucgr.G03217	bZIP	promoter	80	94	+	8.76923	5.81e-05	0.114	ACTGACATAATCTCT
Eucgr.L01254	bZIP	promoter	168	182	-	6.75385	7.81e-05	0.151	AATGCCGACATGGAC
Eucgr.F01599	bZIP	promoter	168	182	+	6.32308	9.17e-05	0.179	GTCCATGTCGGCATT
Eucgr.A02436	bZIP	promoter	80	94	-	8.66154	9.53e-05	0.188	AGAGATTATGTCAGT
Eucgr.B03926	C2H2	promoter	371	388	+	10.5143	6.62e-05	0.13	AAGATACAAACTTCAAAG
Eucgr.F02627	C2H2	promoter	766	780	+	10.6667	7.84e-05	0.152	GCCGGCCCCATTTCA
Eucgr.K02763	C2H2	promoter	89	100	-	8.13333	9.75e-05	0.19	AGAGACAGAGAT
Eucgr.A00553	C2H2	promoter	616	634	+	8.53659	9.77e-05	0.181	CTTACCCTTCCAAATCCAC
Eucgr.J00019	Dof	promoter	138	158	-	12.0455	3.08e-05	0.0585	TATTCTTTATAATGTTATTTT
Eucgr.H01971	Dof	promoter	591	611	+	11.5538	5.5e-05	0.107	ATCGTTTTTCCCCACCTTTTC
Eucgr.K03144	Dof	promoter	573	587	+	11.4769	6.31e-05	0.124	AATCATTCCTTTTTG
Eucgr.A02824	ERF	promoter	170	182	+	13.9538	1.3e-05	0.0253	CCATGTCGGCATT
Eucgr.B03605	ERF	promoter	903	917	-	13.2923	1.67e-05	0.0318	GAGCCATGGCCGTCG
Eucgr.A02834	ERF	promoter	171	182	-	12.6308	3.78e-05	0.0741	AATGCCGACATG
Eucgr.G00393	ERF	promoter	899	913	-	9.55385	6.19e-05	0.12	CATGGCCGTCGTTTT
Eucgr.E02652	ERF	promoter	902	918	+	7.26154	8.43e-05	0.164	ACGACGGCCATGGCTCA
Eucgr.J00182	G2-like	promoter	150	164	-	13.8	8.13e-06	0.016	CTTATATATTCTTTA
Eucgr.J00182	G2-like	promoter	570	584	+	12.4462	3.37e-05	0.0332	TCGAATCATTCCTTT
Eucgr.K02966	G2-like	promoter	574	584	-	11.9385	5.24e-05	0.0783	AAAGGAATGAT
Eucgr.K02966	G2-like	promoter	150	160	+	11.4462	7.92e-05	0.0783	TAAAGAATATA
Eucgr.F02157	GATA	promoter	664	678	-	10.9077	2.98e-05	0.0581	TACCGGCCGTTAGCT
Eucgr.D02248	HD-ZIP	promoter	413	423	+	11.5758	5.5e-05	0.109	TCATTTATTAA
Eucgr.D02645	HD-ZIP	promoter	391	403	-	10.8485	6.56e-05	0.129	TCATTGATTGTAA
Eucgr.H00609	HD-ZIP	promoter	413	423	+	11.0308	7.81e-05	0.0964	TCATTTATTAA
Eucgr.H00609	HD-ZIP	promoter	178	188	+	10.4615	9.75e-05	0.0964	GCATTAAAAGA
Eucgr.E01414	LBD	promoter	596	614	+	12.4308	2.31e-05	0.0445	TTTTCCCCACCTTTTCAGG
Eucgr.K03284	LBD	promoter	600	614	-	11.7846	3.57e-05	0.0697	CCTGAAAAGGTGGGG
Eucgr.K02192	LFY	promoter	125	143	+	7.67143	9.9e-05	0.097	TTTTAATCGACGGAAAATA
Eucgr.K02192	LFY	promoter	125	143	-	7.67143	9.9e-05	0.097	TATTTTCCGTCGATTAAAA
Eucgr.I00556	MIKC_MADS	promoter	575	589	+	9.69231	8.01e-05	0.157	TCATTCCTTTTTGGA
Eucgr.K02659	MYB	promoter	235	249	-	10.9538	8.8e-05	0.172	CTCAATGTTATCCCA
Eucgr.K03133	MYB	promoter	190	204	-	10.0769	9.61e-05	0.189	TAATCCATGCCGTTG
Eucgr.C02893	MYB	promoter	666	680	-	10.3692	9.66e-05	0.189	CCTACCGGCCGTTAG
Eucgr.I01053	MYB_related	promoter	742	750	-	11.4714	9.34e-05	0.185	TTTAGGTCC
Eucgr.I02366	NAC	promoter	849	861	+	12.3692	3.19e-05	0.0612	CGTCTAACGCACG
Eucgr.B01940	NF-YB	promoter	449	455	+	11.7901	9.03e-05	0.179	TGAAAAC
Eucgr.E01022	Nin-like	promoter	452	466	+	12.5846	2.65e-05	0.0519	AAACGACTTTTCAGT
Eucgr.F00106	TALE	promoter	980	999	-	13.4545	1.26e-05	0.0231	GGCTCCCTTTTCGTTCCGGC
Eucgr.B03529	TCP	promoter	768	776	+	11.0412	6.34e-05	0.123	CGGCCCCAT
Eucgr.B00608	TCP	promoter	344	351	-	8.24074	7.72e-05	0.15	GGGACCTC
Eucgr.I02222	WOX	promoter	275	284	+	11.4101	6.29e-05	0.124	AGGCAATCAA
Eucgr.G02459	WRKY	promoter	791	800	+	11.2347	2.95e-05	0.0578	CAAGTCAACC
Eucgr.J00107	WRKY	promoter	791	802	-	12.6154	3.11e-05	0.0607	CCGGTTGACTTG
Eucgr.H00996	WRKY	promoter	793	800	+	12.5258	3.75e-05	0.0732	AGTCAACC
Eucgr.B01503	WRKY	promoter	790	800	+	11.1846	4.4e-05	0.0861	GCAAGTCAACC
Eucgr.G03145	WRKY	promoter	790	802	-	10.3538	4.59e-05	0.0899	CCGGTTGACTTGC
Eucgr.E00096	WRKY	promoter	788	801	-	11	5.43e-05	0.106	CGGTTGACTTGCCT
Eucgr.E02783	WRKY	promoter	790	800	+	10.9846	6.34e-05	0.123	GCAAGTCAACC
Eucgr.E00098	WRKY	promoter	790	802	+	10.3077	6.6e-05	0.129	GCAAGTCAACCGG
Eucgr.C04011	WRKY	promoter	789	802	-	10.2	6.6e-05	0.129	CCGGTTGACTTGCC
Eucgr.J03117	WRKY	promoter	788	802	-	11.5692	6.62e-05	0.129	CCGGTTGACTTGCCT
Eucgr.H03349	WRKY	promoter	790	802	+	10.9077	6.88e-05	0.134	GCAAGTCAACCGG
Eucgr.F00187	WRKY	promoter	789	802	-	7.06154	8.04e-05	0.157	CCGGTTGACTTGCC
Eucgr.C00675	WRKY	promoter	788	800	-	9.52308	9.46e-05	0.186	GGTTGACTTGCCT
